# Supplementary material for: 1,3,3-Tribenzyl­indolin-2-one
Source: Acta Crystallogr Sect E Struct Rep Online. 2011 Oct 22;67(Pt 11):o2998. doi: 10.1107/S1600536811042425 (PMC3247398; doi:10.1107/S1600536811042425)
Supplement: Supplementary file 1 [file e-67-o2998-sup1.cif]

##############################################################################
#                                                                            #
# This CIF contains the data in a paper accepted for publication in          #
# Acta Crystallographica Section E. It conforms to the requirements of       #
# Notes for Authors for Acta Crystallographica Section E, and has been       #
# peer reviewed under the auspices of the IUCr Commission on Journals.       #
#                                                                            #
# Full details of the Crystallographic Information File format               #
# are given in the paper "The Crystallographic Information File (CIF):       #
# a New Standard Archive File for Crystallography" by S. R. Hall, F. H.      #
# Allen and I. D. Brown [Acta Cryst. (1991), A47, 655-685].                  #
#                                                                            #
# The current version of the core CIF dictionary is obtainable from          #
# ftp://ftp.iucr.org/pub/cif_core.dic.                                       #
#                                                                            #
# Software is freely available for graphical display of the structure(s)     #
# in this CIF. For information consult the CIF software page                 #
# http://www.iucr.org/resources/cif/software.                                #
#                                                                            #
# This file may be used for bona fide research purposes within the           #
# scientific community so long as proper attribution is given to the journal # 
# article from which it was obtained.                                        #
#                                                                            #
##############################################################################
data_global
_audit_creation_method     'from SHELXL97 CIF and IUCr SHELXL97-template'
_journal_date_recd_electronic     2011-10-03
_journal_date_accepted     2011-10-13
_journal_name_full     'Acta Crystallographica, Section E'
_journal_year     2011
_journal_volume     67
_journal_issue     11
_journal_page_first     o2998
_journal_page_last     o2998
_journal_paper_category     QO
_journal_coeditor_code     HG5107
_publ_contact_author_name     'Professor Bo Liu'
_publ_contact_author_address
;
School of Science
Beijing Jiaotong University
Beijing 100044
People's Republic of China
;
_publ_contact_author_email     'liuyf@sxu.edu.cn'
_publ_contact_author_fax     '0086 010 51688497'
_publ_contact_author_phone     '0086 010 51688409'
_publ_section_title
;
1,3,3-Tribenzylindolin-2-one
;
loop_
    _publ_author_name
    _publ_author_footnote
    _publ_author_address
    'Liu, Yufang' ?
;
School of Chemistry and Chemical Engineering
Shanxi University
Taiyuan 030006
Shanxi Province
People's Republic of China
;
    'Liu, Bo' ?
;
School of Science
Beijing Jiaotong University
Beijing 100044
People's Republic of China
;
    'Dong, Zhenming' ?
;
School of Chemistry and Chemical Engineering
Shanxi University
Taiyuan 030006
Shanxi Province
People's Republic of China
;
    'Jin, Shuo' ?
;
School of Chemistry and Chemical Engineering
Shanxi University
Taiyuan 030006
Shanxi Province
People's Republic of China
;
data_I
_audit_creation_method     SHELXL-97
_chemical_name_systematic
;
1,3,3-Tribenzylindolin-2-one
;
_chemical_name_common     1,3,3-tribenzylindolin-2-one
_chemical_formula_moiety     'C29 H25 N O'
_chemical_formula_sum     'C29 H25 N O'
_chemical_formula_iupac     'C29 H25 N O'
_chemical_formula_weight     403.50
_chemical_melting_point     ?
_symmetry_cell_setting     monoclinic
_symmetry_space_group_name_H-M     'P 21'
_symmetry_space_group_name_Hall     'P 2yb'
loop_
    _symmetry_equiv_pos_as_xyz
    'x, y, z'
    '-x, y+1/2, -z'
_cell_length_a     8.3387(9)
_cell_length_b     9.6266(10)
_cell_length_c     13.9398(14)
_cell_angle_alpha     90.00
_cell_angle_beta     99.442(2)
_cell_angle_gamma     90.00
_cell_volume     1103.8(2)
_cell_formula_units_Z     2
_cell_measurement_reflns_used     2492
_cell_measurement_theta_min     2.898
_cell_measurement_theta_max     26.298
_cell_measurement_temperature     296(2)
_exptl_crystal_description     block
_exptl_crystal_colour     yellow
_exptl_crystal_size_max     0.30
_exptl_crystal_size_mid     0.20
_exptl_crystal_size_min     0.20
_exptl_crystal_density_diffrn     1.214
_exptl_crystal_density_meas     ?
_exptl_crystal_density_method     'not measured'
_exptl_crystal_F_000     428
_exptl_absorpt_coefficient_mu     0.073
_exptl_absorpt_correction_type     multi-scan
_exptl_absorpt_process_details     '(<i>SADABS</i>; Sheldrick, 1996)'
_exptl_absorpt_correction_T_min     0.9785
_exptl_absorpt_correction_T_max     0.9856
_exptl_special_details     ?
_diffrn_ambient_temperature     296(2)
_diffrn_radiation_type     MoK\a
_diffrn_radiation_wavelength     0.71073
_diffrn_radiation_source     'fine-focus sealed tube'
_diffrn_radiation_monochromator     graphite
_diffrn_measurement_device_type     'Bruker SMART APEX CCD area-detector'
_diffrn_measurement_method     'phi and omega scans'
_diffrn_detector_area_resol_mean     ?
_diffrn_reflns_number     4797
_diffrn_reflns_av_R_equivalents     0.0277
_diffrn_reflns_av_sigmaI/netI     0.0320
_diffrn_reflns_theta_min     1.48
_diffrn_reflns_theta_max     25.05
_diffrn_reflns_theta_full     25.05
_diffrn_measured_fraction_theta_max     0.999
_diffrn_measured_fraction_theta_full     0.999
_diffrn_reflns_limit_h_min     -9
_diffrn_reflns_limit_h_max     7
_diffrn_reflns_limit_k_min     -11
_diffrn_reflns_limit_k_max     11
_diffrn_reflns_limit_l_min     -16
_diffrn_reflns_limit_l_max     16
_refine_special_details
;
 Refinement of F^2^ against ALL reflections.  The weighted R-factor wR and
 goodness of fit S are based on F^2^, conventional R-factors R are based
 on F, with F set to zero for negative F^2^. The threshold expression of
 F^2^ > 2sigma(F^2^) is used only for calculating R-factors(gt) etc. and is
 not relevant to the choice of reflections for refinement.  R-factors based
 on F^2^ are statistically about twice as large as those based on F, and R-
 factors based on ALL data will be even larger.
;
_reflns_number_total     2073
_reflns_number_gt     1731
_reflns_threshold_expression     I>2sigma(I)
_refine_ls_structure_factor_coef     Fsqd
_refine_ls_matrix_type     full
_refine_ls_R_factor_all     0.0424
_refine_ls_R_factor_gt     0.0329
_refine_ls_wR_factor_gt     0.0719
_refine_ls_wR_factor_ref     0.0762
_refine_ls_goodness_of_fit_ref     1.049
_refine_ls_restrained_S_all     1.049
_refine_ls_number_reflns     2073
_refine_ls_number_parameters     281
_refine_ls_number_restraints     1
_refine_ls_hydrogen_treatment     constr
_refine_ls_weighting_scheme     calc
_refine_ls_weighting_details
                 'calc w=1/[\s^2^(Fo^2^)+(0.0404P)^2^] where P=(Fo^2^+2Fc^2^)/3'
_atom_sites_solution_hydrogens     geom
_atom_sites_solution_primary     direct
_atom_sites_solution_secondary     difmap
_refine_ls_shift/su_max     0.000
_refine_ls_shift/su_mean     0.000
_refine_diff_density_max     0.100
_refine_diff_density_min     -0.107
_refine_ls_extinction_method     'SHELXL97 (Sheldrick, 2008)'
_refine_ls_extinction_coef     0.085(5)
_refine_ls_extinction_expression
                                  'Fc^*^=kFc[1+0.001xFc^2^\l^3^/sin(2\q)]^-1/4^'
loop_
    _atom_type_symbol
    _atom_type_description
    _atom_type_scat_dispersion_real
    _atom_type_scat_dispersion_imag
    _atom_type_scat_source
    'C' 'C' 0.0033 0.0000
                         'International Tables Vol C Tables 4.2.6.8 and 6.1.1.4'
    'H' 'H' 0.0000 0.0000
                         'International Tables Vol C Tables 4.2.6.8 and 6.1.1.4'
    'N' 'N' 0.0061 0.0000
                         'International Tables Vol C Tables 4.2.6.8 and 6.1.1.4'
    'O' 'O' 0.0106 0.0000
                         'International Tables Vol C Tables 4.2.6.8 and 6.1.1.4'
_computing_data_collection     'SMART (Siemens, 1996)'
_computing_cell_refinement     'SAINT (Siemens, 1996)'
_computing_data_reduction     'SAINT (Siemens, 1996)'
_computing_structure_solution     'SHELXS97 (Sheldrick, 2008)'
_computing_structure_refinement     'SHELXL97 (Sheldrick, 2008)'
_computing_molecular_graphics     'ORTEP-3 for Windows (Farrugia, 1997)'
_computing_publication_material     'SHELXL97 (Sheldrick, 2008)'
loop_
    _atom_site_type_symbol
    _atom_site_label
    _atom_site_fract_x
    _atom_site_fract_y
    _atom_site_fract_z
    _atom_site_U_iso_or_equiv
    _atom_site_adp_type
    _atom_site_calc_flag
    _atom_site_refinement_flags
    _atom_site_occupancy
    _atom_site_symmetry_multiplicity
    _atom_site_disorder_assembly
    _atom_site_disorder_group
    O O1 0.3706(2) -0.1015(2) 0.38221(12) 0.0693(5) Uani d . 1 1 . .
    N N1 0.5070(2) -0.1315(2) 0.25382(12) 0.0454(5) Uani d . 1 1 . .
    C C24 0.3103(3) -0.1520(2) 0.09974(16) 0.0446(6) Uani d . 1 1 . .
    C C8 0.6583(2) -0.0925(2) 0.23014(14) 0.0415(5) Uani d . 1 1 . .
    C C3 0.7426(3) -0.0128(2) 0.30485(14) 0.0393(5) Uani d . 1 1 . .
    C C16 0.7158(3) -0.0745(3) 0.48023(15) 0.0519(6) Uani d . 1 1 . .
    H H16A 0.6343 -0.0772 0.5225 0.062 Uiso calc R 1 1 . .
    H H16B 0.7383 -0.1698 0.4640 0.062 Uiso calc R 1 1 . .
    C C10 0.4948(3) 0.2266(2) 0.32102(16) 0.0464(6) Uani d . 1 1 . .
    C C15 0.3277(3) 0.2368(3) 0.31634(18) 0.0558(7) Uani d . 1 1 . .
    H H15 0.2784 0.1947 0.3640 0.067 Uiso calc R 1 1 . .
    C C4 0.8954(3) 0.0370(3) 0.29641(17) 0.0503(6) Uani d . 1 1 . .
    H H4 0.9531 0.0917 0.3452 0.060 Uiso calc R 1 1 . .
    C C2 0.6413(3) 0.0012(2) 0.38491(15) 0.0437(6) Uani d . 1 1 . .
    C C1 0.4884(3) -0.0807(3) 0.34282(16) 0.0468(6) Uani d . 1 1 . .
    C C25 0.3007(3) -0.0100(3) 0.08741(17) 0.0524(6) Uani d . 1 1 . .
    H H25 0.3496 0.0480 0.1371 0.063 Uiso calc R 1 1 . .
    C C17 0.8693(3) -0.0135(2) 0.53710(15) 0.0488(6) Uani d . 1 1 . .
    C C23 0.3890(3) -0.2184(3) 0.19369(17) 0.0574(7) Uani d . 1 1 . .
    H H23A 0.3046 -0.2437 0.2308 0.069 Uiso calc R 1 1 . .
    H H23B 0.4424 -0.3033 0.1787 0.069 Uiso calc R 1 1 . .
    C C18 1.0215(3) -0.0589(3) 0.52212(17) 0.0612(7) Uani d . 1 1 . .
    H H18 1.0286 -0.1267 0.4755 0.073 Uiso calc R 1 1 . .
    C C9 0.5968(3) 0.1523(3) 0.40544(16) 0.0504(6) Uani d . 1 1 . .
    H H9A 0.5382 0.1527 0.4601 0.060 Uiso calc R 1 1 . .
    H H9B 0.6965 0.2043 0.4247 0.060 Uiso calc R 1 1 . .
    C C22 0.8643(3) 0.0867(3) 0.60759(16) 0.0566(7) Uani d . 1 1 . .
    H H22 0.7641 0.1195 0.6188 0.068 Uiso calc R 1 1 . .
    C C6 0.8748(3) -0.0747(3) 0.14105(18) 0.0610(7) Uani d . 1 1 . .
    H H6 0.9211 -0.0958 0.0865 0.073 Uiso calc R 1 1 . .
    C C29 0.2389(3) -0.2353(3) 0.02380(18) 0.0629(7) Uani d . 1 1 . .
    H H29 0.2455 -0.3314 0.0302 0.075 Uiso calc R 1 1 . .
    C C26 0.2199(3) 0.0472(3) 0.0027(2) 0.0668(8) Uani d . 1 1 . .
    H H26 0.2133 0.1432 -0.0042 0.080 Uiso calc R 1 1 . .
    C C7 0.7211(3) -0.1231(3) 0.14706(16) 0.0547(6) Uani d . 1 1 . .
    H H7 0.6619 -0.1745 0.0969 0.066 Uiso calc R 1 1 . .
    C C11 0.5633(3) 0.2891(3) 0.24806(17) 0.0578(7) Uani d . 1 1 . .
    H H11 0.6752 0.2844 0.2500 0.069 Uiso calc R 1 1 . .
    C C21 1.0043(4) 0.1389(3) 0.66143(19) 0.0682(8) Uani d . 1 1 . .
    H H21 0.9976 0.2061 0.7085 0.082 Uiso calc R 1 1 . .
    C C12 0.4683(3) 0.3586(3) 0.1721(2) 0.0697(8) Uani d . 1 1 . .
    H H12 0.5161 0.3982 0.1229 0.084 Uiso calc R 1 1 . .
    C C20 1.1531(4) 0.0928(3) 0.6464(2) 0.0698(8) Uani d . 1 1 . .
    H H20 1.2474 0.1271 0.6838 0.084 Uiso calc R 1 1 . .
    C C5 0.9610(3) 0.0040(3) 0.21408(18) 0.0580(7) Uani d . 1 1 . .
    H H5 1.0644 0.0355 0.2083 0.070 Uiso calc R 1 1 . .
    C C28 0.1581(3) -0.1783(4) -0.0613(2) 0.0754(9) Uani d . 1 1 . .
    H H28 0.1100 -0.2359 -0.1114 0.090 Uiso calc R 1 1 . .
    C C14 0.2335(3) 0.3088(3) 0.2416(2) 0.0639(7) Uani d . 1 1 . .
    H H14 0.1220 0.3166 0.2403 0.077 Uiso calc R 1 1 . .
    C C13 0.3036(3) 0.3686(3) 0.1697(2) 0.0684(8) Uani d . 1 1 . .
    H H13 0.2396 0.4160 0.1192 0.082 Uiso calc R 1 1 . .
    C C19 1.1621(3) -0.0052(3) 0.5751(2) 0.0710(8) Uani d . 1 1 . .
    H H19 1.2629 -0.0350 0.5628 0.085 Uiso calc R 1 1 . .
    C C27 0.1485(3) -0.0374(4) -0.0721(2) 0.0730(9) Uani d . 1 1 . .
    H H27 0.0942 0.0012 -0.1296 0.088 Uiso calc R 1 1 . .
loop_
    _atom_site_aniso_label
    _atom_site_aniso_U_11
    _atom_site_aniso_U_22
    _atom_site_aniso_U_33
    _atom_site_aniso_U_12
    _atom_site_aniso_U_13
    _atom_site_aniso_U_23
    O1 0.0624(10) 0.0862(14) 0.0635(10) -0.0224(10) 0.0228(9) -0.0056(11)
    N1 0.0469(11) 0.0475(12) 0.0406(10) -0.0077(9) 0.0037(8) -0.0046(9)
    C24 0.0411(12) 0.0487(15) 0.0428(13) -0.0069(11) 0.0039(10) -0.0058(11)
    C8 0.0445(12) 0.0402(13) 0.0387(11) 0.0010(11) 0.0037(10) 0.0007(11)
    C3 0.0425(12) 0.0363(12) 0.0375(11) 0.0003(10) 0.0016(9) 0.0013(10)
    C16 0.0670(15) 0.0468(14) 0.0406(12) -0.0041(13) 0.0048(11) 0.0017(12)
    C10 0.0506(14) 0.0403(13) 0.0462(13) 0.0024(11) 0.0014(11) -0.0099(11)
    C15 0.0539(15) 0.0581(16) 0.0539(14) -0.0019(13) 0.0041(12) -0.0131(14)
    C4 0.0485(14) 0.0491(15) 0.0516(14) -0.0032(11) 0.0027(11) 0.0018(12)
    C2 0.0498(13) 0.0458(14) 0.0346(11) -0.0052(11) 0.0048(10) -0.0015(11)
    C1 0.0499(13) 0.0468(14) 0.0434(12) -0.0058(12) 0.0067(11) 0.0027(12)
    C25 0.0567(15) 0.0540(16) 0.0462(14) -0.0064(12) 0.0073(11) -0.0014(13)
    C17 0.0633(15) 0.0434(14) 0.0367(11) 0.0057(12) -0.0003(11) 0.0033(11)
    C23 0.0633(16) 0.0510(16) 0.0540(14) -0.0171(13) -0.0019(12) -0.0020(13)
    C18 0.0718(17) 0.0545(16) 0.0521(15) 0.0139(14) -0.0049(13) -0.0046(13)
    C9 0.0571(14) 0.0504(15) 0.0425(13) 0.0005(12) 0.0047(11) -0.0086(12)
    C22 0.0729(17) 0.0547(16) 0.0402(13) 0.0072(13) 0.0035(12) -0.0010(13)
    C6 0.0639(16) 0.0716(18) 0.0511(13) 0.0114(15) 0.0203(13) -0.0025(14)
    C29 0.0678(17) 0.0570(17) 0.0587(16) -0.0054(14) -0.0047(13) -0.0108(14)
    C26 0.0690(17) 0.0654(18) 0.0652(18) -0.0027(15) 0.0081(14) 0.0138(15)
    C7 0.0608(15) 0.0583(16) 0.0446(12) 0.0040(13) 0.0075(11) -0.0074(13)
    C11 0.0532(15) 0.0559(16) 0.0630(16) -0.0005(13) 0.0061(13) 0.0048(14)
    C21 0.095(2) 0.0543(16) 0.0498(15) -0.0009(16) -0.0057(15) -0.0088(14)
    C12 0.0756(19) 0.0597(17) 0.0717(17) 0.0039(15) 0.0063(15) 0.0158(15)
    C20 0.0749(19) 0.0567(18) 0.0686(18) -0.0057(15) -0.0152(15) 0.0032(16)
    C5 0.0512(14) 0.0616(17) 0.0641(16) 0.0033(13) 0.0176(13) 0.0075(14)
    C28 0.077(2) 0.089(2) 0.0528(17) -0.0057(18) -0.0112(14) -0.0182(17)
    C14 0.0502(15) 0.0652(17) 0.0713(17) 0.0067(14) -0.0049(13) -0.0105(15)
    C13 0.0723(19) 0.0517(16) 0.0732(18) 0.0061(15) -0.0120(15) 0.0052(16)
    C19 0.0628(17) 0.0706(19) 0.0736(17) 0.0133(15) -0.0062(14) 0.0036(17)
    C27 0.0704(19) 0.097(3) 0.0476(15) 0.0017(17) -0.0012(13) 0.0128(17)
_geom_special_details
;
 All esds (except the esd in the dihedral angle between two l.s. planes)
 are estimated using the full covariance matrix.  The cell esds are taken
 into account individually in the estimation of esds in distances, angles
 and torsion angles; correlations between esds in cell parameters are only
 used when they are defined by crystal symmetry.  An approximate (isotropic)
 treatment of cell esds is used for estimating esds involving l.s. planes.
;
loop_
    _geom_bond_atom_site_label_1
    _geom_bond_atom_site_label_2
    _geom_bond_site_symmetry_2
    _geom_bond_distance
    _geom_bond_publ_flag
    O1 C1 . 1.218(3) ?
    N1 C1 . 1.366(3) ?
    N1 C8 . 1.407(3) ?
    N1 C23 . 1.449(3) ?
    C24 C25 . 1.379(3) ?
    C24 C29 . 1.383(3) ?
    C24 C23 . 1.507(3) ?
    C8 C7 . 1.379(3) ?
    C8 C3 . 1.388(3) ?
    C3 C4 . 1.384(3) ?
    C3 C2 . 1.512(3) ?
    C16 C17 . 1.510(3) ?
    C16 C2 . 1.553(3) ?
    C16 H16A . 0.9700 ?
    C16 H16B . 0.9700 ?
    C10 C11 . 1.383(3) ?
    C10 C15 . 1.388(3) ?
    C10 C9 . 1.514(3) ?
    C15 C14 . 1.384(3) ?
    C15 H15 . 0.9300 ?
    C4 C5 . 1.387(3) ?
    C4 H4 . 0.9300 ?
    C2 C1 . 1.532(3) ?
    C2 C9 . 1.539(3) ?
    C25 C26 . 1.375(3) ?
    C25 H25 . 0.9300 ?
    C17 C22 . 1.383(3) ?
    C17 C18 . 1.389(3) ?
    C23 H23A . 0.9700 ?
    C23 H23B . 0.9700 ?
    C18 C19 . 1.380(4) ?
    C18 H18 . 0.9300 ?
    C9 H9A . 0.9700 ?
    C9 H9B . 0.9700 ?
    C22 C21 . 1.375(3) ?
    C22 H22 . 0.9300 ?
    C6 C5 . 1.374(4) ?
    C6 C7 . 1.380(3) ?
    C6 H6 . 0.9300 ?
    C29 C28 . 1.379(4) ?
    C29 H29 . 0.9300 ?
    C26 C27 . 1.379(4) ?
    C26 H26 . 0.9300 ?
    C7 H7 . 0.9300 ?
    C11 C12 . 1.386(3) ?
    C11 H11 . 0.9300 ?
    C21 C20 . 1.366(4) ?
    C21 H21 . 0.9300 ?
    C12 C13 . 1.372(4) ?
    C12 H12 . 0.9300 ?
    C20 C19 . 1.381(4) ?
    C20 H20 . 0.9300 ?
    C5 H5 . 0.9300 ?
    C28 C27 . 1.365(4) ?
    C28 H28 . 0.9300 ?
    C14 C13 . 1.367(4) ?
    C14 H14 . 0.9300 ?
    C13 H13 . 0.9300 ?
    C19 H19 . 0.9300 ?
    C27 H27 . 0.9300 ?
loop_
    _geom_angle_atom_site_label_1
    _geom_angle_atom_site_label_2
    _geom_angle_atom_site_label_3
    _geom_angle_site_symmetry_1
    _geom_angle_site_symmetry_3
    _geom_angle
    _geom_angle_publ_flag
    C1 N1 C8 . . 110.93(17) ?
    C1 N1 C23 . . 124.39(19) ?
    C8 N1 C23 . . 124.65(19) ?
    C25 C24 C29 . . 118.1(2) ?
    C25 C24 C23 . . 122.5(2) ?
    C29 C24 C23 . . 119.4(2) ?
    C7 C8 C3 . . 122.2(2) ?
    C7 C8 N1 . . 128.2(2) ?
    C3 C8 N1 . . 109.58(17) ?
    C4 C3 C8 . . 119.18(19) ?
    C4 C3 C2 . . 131.7(2) ?
    C8 C3 C2 . . 109.10(17) ?
    C17 C16 C2 . . 116.90(19) ?
    C17 C16 H16A . . 108.1 ?
    C2 C16 H16A . . 108.1 ?
    C17 C16 H16B . . 108.1 ?
    C2 C16 H16B . . 108.1 ?
    H16A C16 H16B . . 107.3 ?
    C11 C10 C15 . . 117.9(2) ?
    C11 C10 C9 . . 122.0(2) ?
    C15 C10 C9 . . 120.1(2) ?
    C14 C15 C10 . . 120.8(3) ?
    C14 C15 H15 . . 119.6 ?
    C10 C15 H15 . . 119.6 ?
    C3 C4 C5 . . 119.0(2) ?
    C3 C4 H4 . . 120.5 ?
    C5 C4 H4 . . 120.5 ?
    C3 C2 C1 . . 101.66(17) ?
    C3 C2 C9 . . 113.73(18) ?
    C1 C2 C9 . . 110.30(19) ?
    C3 C2 C16 . . 113.32(18) ?
    C1 C2 C16 . . 106.07(17) ?
    C9 C2 C16 . . 111.05(18) ?
    O1 C1 N1 . . 124.8(2) ?
    O1 C1 C2 . . 126.4(2) ?
    N1 C1 C2 . . 108.73(19) ?
    C26 C25 C24 . . 120.9(2) ?
    C26 C25 H25 . . 119.5 ?
    C24 C25 H25 . . 119.5 ?
    C22 C17 C18 . . 117.4(2) ?
    C22 C17 C16 . . 121.5(2) ?
    C18 C17 C16 . . 121.0(2) ?
    N1 C23 C24 . . 114.57(19) ?
    N1 C23 H23A . . 108.6 ?
    C24 C23 H23A . . 108.6 ?
    N1 C23 H23B . . 108.6 ?
    C24 C23 H23B . . 108.6 ?
    H23A C23 H23B . . 107.6 ?
    C19 C18 C17 . . 121.3(3) ?
    C19 C18 H18 . . 119.4 ?
    C17 C18 H18 . . 119.4 ?
    C10 C9 C2 . . 115.07(18) ?
    C10 C9 H9A . . 108.5 ?
    C2 C9 H9A . . 108.5 ?
    C10 C9 H9B . . 108.5 ?
    C2 C9 H9B . . 108.5 ?
    H9A C9 H9B . . 107.5 ?
    C21 C22 C17 . . 121.4(3) ?
    C21 C22 H22 . . 119.3 ?
    C17 C22 H22 . . 119.3 ?
    C5 C6 C7 . . 121.3(2) ?
    C5 C6 H6 . . 119.3 ?
    C7 C6 H6 . . 119.3 ?
    C28 C29 C24 . . 121.1(3) ?
    C28 C29 H29 . . 119.5 ?
    C24 C29 H29 . . 119.5 ?
    C25 C26 C27 . . 120.2(3) ?
    C25 C26 H26 . . 119.9 ?
    C27 C26 H26 . . 119.9 ?
    C8 C7 C6 . . 117.6(2) ?
    C8 C7 H7 . . 121.2 ?
    C6 C7 H7 . . 121.2 ?
    C10 C11 C12 . . 121.2(2) ?
    C10 C11 H11 . . 119.4 ?
    C12 C11 H11 . . 119.4 ?
    C20 C21 C22 . . 120.6(3) ?
    C20 C21 H21 . . 119.7 ?
    C22 C21 H21 . . 119.7 ?
    C13 C12 C11 . . 119.8(3) ?
    C13 C12 H12 . . 120.1 ?
    C11 C12 H12 . . 120.1 ?
    C21 C20 C19 . . 119.4(3) ?
    C21 C20 H20 . . 120.3 ?
    C19 C20 H20 . . 120.3 ?
    C6 C5 C4 . . 120.7(2) ?
    C6 C5 H5 . . 119.7 ?
    C4 C5 H5 . . 119.7 ?
    C27 C28 C29 . . 120.2(3) ?
    C27 C28 H28 . . 119.9 ?
    C29 C28 H28 . . 119.9 ?
    C13 C14 C15 . . 120.3(2) ?
    C13 C14 H14 . . 119.8 ?
    C15 C14 H14 . . 119.8 ?
    C14 C13 C12 . . 119.9(3) ?
    C14 C13 H13 . . 120.0 ?
    C12 C13 H13 . . 120.0 ?
    C20 C19 C18 . . 119.9(3) ?
    C20 C19 H19 . . 120.0 ?
    C18 C19 H19 . . 120.0 ?
    C28 C27 C26 . . 119.5(3) ?
    C28 C27 H27 . . 120.2 ?
    C26 C27 H27 . . 120.2 ?
