# Supplementary material for: 1,3,3-Tribenzyl­indolin-2-one
Source: Acta Crystallogr Sect E Struct Rep Online. 2011 Oct 22;67(Pt 11):o2998. doi: 10.1107/S1600536811042425 (PMC3247398; doi:10.1107/S1600536811042425)
Supplement: Supplementary file 2 [file e-67-o2998-Isup2.hkl]

# 
# h,k,l, Fc-squared, Fo-squared, sigma(Fo-squared) and status flag 
# 
data_I
_shelx_title ' 2 in P2(1)' 
_shelx_refln_list_code          4 
_shelx_F_calc_maximum       84.25 
_exptl_crystal_F_000       428.00 
_reflns_d_resolution_high  0.8394 
 
loop_ 
 _symmetry_equiv_pos_as_xyz 
 'x, y, z' 
 '-x, y+1/2, -z' 
 
_cell_length_a     8.3387 
_cell_length_b     9.6266 
_cell_length_c    13.9398 
_cell_angle_alpha  90.000 
_cell_angle_beta   99.442 
_cell_angle_gamma  90.000 
 
_shelx_F_squared_multiplier     1.000 
 
loop_ 
 _refln_index_h 
 _refln_index_k 
 _refln_index_l 
 _refln_F_squared_calc 
 _refln_F_squared_meas 
 _refln_F_squared_sigma 
 _refln_observed_status 
   1   0   0      553.20      541.83      5.80 o 
   2   0   0      784.57      771.02      8.61 o 
   3   0   0        0.05        0.20      0.60 o 
   4   0   0       12.63       14.05      1.29 o 
   5   0   0      301.12      337.72      5.94 o 
   6   0   0      195.11      214.95      5.04 o 
   7   0   0       10.30       11.31      1.77 o 
   8   0   0       82.58       82.20      3.78 o 
   9   0   0        2.65        4.43      1.77 o 
   1   1   0      408.55      377.19      4.42 o 
   2   1   0       81.73       76.93      2.20 o 
   3   1   0      843.24      812.66      6.83 o 
   4   1   0      448.19      463.57      6.34 o 
   5   1   0       57.76       57.37      1.90 o 
   6   1   0       69.29       70.32      2.46 o 
   7   1   0       79.34       80.38      2.47 o 
   8   1   0       21.94       23.02      1.75 o 
   9   1   0       11.04        8.77      1.65 o 
   1   2   0     5757.25     6086.73     58.47 o 
   2   2   0      242.62      236.00      2.58 o 
   3   2   0       84.04       86.80      2.71 o 
   4   2   0      257.82      275.42      3.44 o 
   5   2   0      341.67      352.85      4.37 o 
   6   2   0       83.40       82.81      2.22 o 
   7   2   0       12.71       12.45      1.31 o 
   8   2   0       14.60       16.42      2.22 o 
   9   2   0        4.27        2.03      1.81 o 
   1   3   0      717.95      672.92      5.34 o 
   2   3   0       33.88       30.73      1.03 o 
   3   3   0      394.05      366.87      3.95 o 
   4   3   0       72.42       74.14      2.27 o 
   5   3   0       67.76       68.33      2.71 o 
   6   3   0       20.89       17.63      1.53 o 
   7   3   0       11.30       10.30      1.85 o 
   8   3   0        2.12        2.78      1.72 o 
   9   3   0        3.41        4.59      2.00 o 
   0   4   0       28.00       27.20      1.36 o 
   1   4   0      354.80      344.88      3.51 o 
   2   4   0      280.02      292.26      3.51 o 
   3   4   0      196.53      187.11      2.80 o 
   4   4   0       36.36       38.12      1.97 o 
   5   4   0       38.32       40.02      1.97 o 
   6   4   0       71.53       65.87      2.13 o 
   7   4   0        1.34        1.10      1.48 o 
   8   4   0        7.55        7.47      2.02 o 
   9   4   0        6.49        8.80      2.25 o 
   1   5   0      130.50      128.01      2.79 o 
   2   5   0       45.66       47.71      3.24 o 
   3   5   0       22.32       24.70      1.30 o 
   4   5   0        1.36        1.67      0.66 o 
   5   5   0       51.16       50.52      4.12 o 
   6   5   0       69.78       70.81      2.70 o 
   7   5   0       17.97       19.13      4.21 o 
   8   5   0        2.76        4.85      1.88 o 
   0   6   0        0.71        1.95      0.86 o 
   1   6   0      212.33      217.34      3.12 o 
   2   6   0       11.15       12.28      1.13 o 
   3   6   0        7.96        7.06      1.27 o 
   4   6   0       23.25       24.65      1.49 o 
   5   6   0      123.08      121.44      3.43 o 
   6   6   0       29.63       29.27      2.87 o 
   7   6   0       36.04       33.64      3.17 o 
   8   6   0        4.17        3.62      1.93 o 
   1   7   0       51.33       53.87      1.89 o 
   2   7   0       76.88       81.97      2.36 o 
   3   7   0       71.43       71.72      2.78 o 
   4   7   0       49.30       45.90      2.53 o 
   5   7   0       62.47       58.29     10.19 o 
   6   7   0       22.81       30.38      3.06 o 
   7   7   0       21.20       19.81      2.71 o 
   0   8   0      130.68      129.11      3.59 o 
   1   8   0       44.12       40.99      1.90 o 
   2   8   0        6.64        6.01      1.18 o 
   3   8   0       51.25       51.79      2.73 o 
   4   8   0        9.75        8.15      2.23 o 
   5   8   0       58.06       69.27      4.34 o 
   6   8   0       23.34       33.16      3.37 o 
   7   8   0        7.53        7.90      2.14 o 
   1   9   0        3.65        2.14      1.08 o 
   2   9   0        8.64       10.53      1.63 o 
   3   9   0        7.65        8.10      1.61 o 
   4   9   0       19.48       21.41      2.70 o 
   5   9   0        1.77        1.26      1.68 o 
   6   9   0        2.49        1.11      1.82 o 
   0  10   0        9.10       10.47      3.28 o 
   1  10   0        2.57        4.72      1.52 o 
   2  10   0       17.93       19.82      2.35 o 
   3  10   0        2.42        3.27      1.86 o 
   4  10   0       11.97       13.96      2.60 o 
   1  11   0       13.89       18.26      2.83 o 
   2  11   0        1.63        1.97      1.83 o 
  -9   0   1        0.09        0.82      1.52 o 
  -8   0   1       93.56       90.54      3.85 o 
  -7   0   1        3.98        2.91      1.43 o 
  -6   0   1       13.00       10.26      1.60 o 
  -5   0   1       51.02       51.10      2.37 o 
  -4   0   1      157.36      156.16      3.40 o 
  -3   0   1      708.95      703.16      8.54 o 
  -2   0   1     5886.15     5879.05     82.27 o 
  -1   0   1      101.55       89.87      2.34 o 
   0   0   1      544.60      451.86      6.69 o 
   1   0   1      109.21      105.51      1.66 o 
   2   0   1        1.88        2.18      0.62 o 
   3   0   1       73.21       66.31      1.92 o 
   4   0   1       70.35       70.76      2.34 o 
   5   0   1       16.28       13.07      1.48 o 
   6   0   1       37.18       38.19      2.54 o 
   7   0   1        1.58        1.83      1.43 o 
   8   0   1        5.75        5.62      1.68 o 
   9   0   1       18.60       18.10      3.47 o 
  -9   1   1        4.90        5.17      1.52 o 
  -8   1   1       27.65       24.75      3.40 o 
  -7   1   1       21.34       21.55      1.60 o 
  -6   1   1       65.69       64.09      2.04 o 
  -5   1   1       70.74       76.20      3.23 o 
  -4   1   1       36.21       37.69      1.28 o 
  -3   1   1     1751.52     1766.39     13.23 o 
  -2   1   1       66.50       59.67      1.11 o 
  -1   1   1     4358.69     4784.18    185.03 o 
   0   1   1     2488.82     2556.15     58.21 o 
   1   1   1      615.66      563.86      4.86 o 
   2   1   1      124.96      113.67      1.57 o 
   3   1   1      266.23      269.11      3.04 o 
   4   1   1       15.68       16.25      0.97 o 
   5   1   1      212.80      217.84      3.24 o 
   6   1   1       37.27       39.79      1.83 o 
   7   1   1      123.35      119.51      2.89 o 
   8   1   1       27.06       27.97      1.86 o 
   9   1   1       15.74       16.94      2.94 o 
  -9   2   1        6.18        5.40      1.93 o 
  -8   2   1        9.69        9.21      1.55 o 
  -7   2   1       24.61       26.27      1.69 o 
  -6   2   1       60.70       64.14      2.12 o 
  -5   2   1       24.58       24.12      1.29 o 
  -4   2   1      125.23      131.30      2.25 o 
  -3   2   1       51.19       49.89      1.22 o 
  -2   2   1      260.36      242.58      2.39 o 
  -1   2   1     2767.99     2751.84     22.94 o 
   0   2   1     2417.36     2317.45     17.96 o 
   1   2   1      949.11      906.27      7.16 o 
   2   2   1      191.86      180.59      3.79 o 
   3   2   1      157.13      150.34      2.17 o 
   4   2   1      280.35      306.52      3.69 o 
   5   2   1       72.07       80.23      3.10 o 
   6   2   1        8.06        6.53      1.03 o 
   7   2   1       56.91       54.47      3.27 o 
   8   2   1       20.24       21.98      2.04 o 
   9   2   1       12.68       12.10      1.86 o 
  -9   3   1        7.26        3.62      1.95 o 
  -8   3   1        3.98        3.39      1.34 o 
  -7   3   1       39.58       38.43      1.98 o 
  -6   3   1      201.51      206.69      4.24 o 
  -5   3   1       53.44       54.55      1.74 o 
  -4   3   1        8.67       11.25      1.33 o 
  -3   3   1      112.52      117.25      1.65 o 
  -2   3   1       14.93       15.76      0.73 o 
  -1   3   1       88.04       82.80      1.39 o 
   0   3   1     3115.63     3072.12     18.64 o 
   1   3   1     2831.07     2843.82     33.55 o 
   2   3   1       35.25       33.14      1.07 o 
   3   3   1      161.85      153.66      6.61 o 
   4   3   1      226.37      215.62      3.05 o 
   5   3   1      114.23      119.64      2.49 o 
   6   3   1      109.64      108.10      3.14 o 
   7   3   1        0.97        0.68      1.09 o 
   8   3   1       29.79       28.28      2.32 o 
   9   3   1       25.24       27.02      3.08 o 
  -9   4   1        3.90        3.36      1.83 o 
  -8   4   1        2.67        1.03      1.57 o 
  -7   4   1       19.36       19.74      1.82 o 
  -6   4   1       44.12       35.76      4.40 o 
  -5   4   1       20.03       20.94      1.32 o 
  -4   4   1      152.37      160.34      2.91 o 
  -3   4   1       19.00       17.74      1.73 o 
  -2   4   1        5.95        6.90      0.65 o 
  -1   4   1        3.31        3.25      0.61 o 
   0   4   1      866.20      854.58      6.11 o 
   1   4   1      478.64      472.09      4.81 o 
   2   4   1       75.73       71.72      1.65 o 
   3   4   1      305.00      305.92      3.80 o 
   4   4   1       49.67       52.15      2.66 o 
   5   4   1      172.42      167.16      2.99 o 
   6   4   1       17.41       18.76      2.10 o 
   7   4   1        2.91        3.32      1.28 o 
   8   4   1        1.77        1.97      1.66 o 
   9   4   1        2.43        5.89      2.14 o 
  -8   5   1        4.00        6.19      1.94 o 
  -7   5   1       19.71       19.41      2.54 o 
  -6   5   1        4.99        2.25      1.13 o 
  -5   5   1       22.78       21.16      1.77 o 
  -4   5   1        5.26        5.58      1.20 o 
  -3   5   1       21.57       25.28      1.30 o 
  -2   5   1        9.71       10.26      0.86 o 
  -1   5   1      180.62      188.72      2.63 o 
   0   5   1       42.36       45.90      1.20 o 
   1   5   1      625.92      652.40      6.46 o 
   2   5   1      308.29      305.46      3.92 o 
   3   5   1      123.94      124.18      2.46 o 
   4   5   1       29.50       30.20      1.35 o 
   5   5   1       49.72       47.79      2.64 o 
   6   5   1       34.46       36.14      2.24 o 
   7   5   1        1.04        2.41      1.61 o 
   8   5   1        2.29        2.16      2.62 o 
  -8   6   1        7.85        3.36      1.86 o 
  -7   6   1       32.34       27.67      2.99 o 
  -6   6   1        8.91        5.51      1.82 o 
  -5   6   1       58.94       57.09      2.68 o 
  -4   6   1       38.52       40.86      2.32 o 
  -3   6   1       30.15       30.08      1.85 o 
  -2   6   1       47.79       50.67      1.68 o 
  -1   6   1       52.79       50.36      1.60 o 
   0   6   1       91.33       94.49      1.84 o 
   1   6   1        0.57        0.55      0.73 o 
   2   6   1       20.15       20.09      1.35 o 
   3   6   1       64.03       58.17      1.96 o 
   4   6   1       58.25       57.55      1.75 o 
   5   6   1       16.60       17.31      1.65 o 
   6   6   1       79.45       84.82      4.07 o 
   7   6   1        0.47        0.00      1.59 o 
   8   6   1        6.17       10.94      2.43 o 
  -7   7   1        3.02        5.46      1.99 o 
  -6   7   1       22.72       22.50      2.71 o 
  -5   7   1       33.86       36.57      2.41 o 
  -4   7   1        7.77        7.06      1.43 o 
  -3   7   1       24.04       24.59      3.34 o 
  -2   7   1        1.22        0.72      0.80 o 
  -1   7   1       25.91       27.58      1.52 o 
   0   7   1      162.02      161.51      2.60 o 
   1   7   1        7.11        6.38      1.31 o 
   2   7   1       45.65       47.26      1.96 o 
   3   7   1       55.86       57.55      2.55 o 
   4   7   1       51.11       51.27      3.46 o 
   5   7   1       27.62       27.47      2.85 o 
   6   7   1       26.13       28.92      2.96 o 
   7   7   1        5.49        4.13      1.93 o 
  -7   8   1       11.10        8.21      2.31 o 
  -6   8   1       20.23       23.80      3.86 o 
  -5   8   1       37.74       39.04      3.35 o 
  -4   8   1       60.05       59.90      4.47 o 
  -3   8   1      115.87      124.19      3.68 o 
  -2   8   1        3.75        2.72      1.01 o 
  -1   8   1        8.35        8.80      1.18 o 
   0   8   1        0.06        0.73      0.98 o 
   1   8   1       65.21       62.08      3.09 o 
   2   8   1       14.94       18.25      3.01 o 
   3   8   1        8.57        5.31      1.68 o 
   4   8   1       43.62       36.80      3.16 o 
   5   8   1        0.06        0.74      1.64 o 
   6   8   1       16.32       18.38      3.38 o 
  -6   9   1        4.32        3.56      1.93 o 
  -5   9   1       17.57       15.97      2.50 o 
  -4   9   1       34.90       28.59      2.95 o 
  -3   9   1        6.88       11.16      2.56 o 
  -2   9   1        8.71        7.85      1.52 o 
  -1   9   1        4.82        4.15      1.05 o 
   0   9   1       53.29       52.71      2.45 o 
   1   9   1       29.27       30.21      1.94 o 
   2   9   1        0.35        0.59      0.94 o 
   3   9   1       16.18       19.21      2.55 o 
   4   9   1       71.02       68.53      7.20 o 
   5   9   1        1.46        1.20      1.72 o 
  -4  10   1       26.35       31.43      3.21 o 
  -3  10   1       44.61       40.79      3.46 o 
  -2  10   1       33.56       31.11      2.48 o 
  -1  10   1       11.46       10.88      1.60 o 
   0  10   1       22.92       24.51      2.34 o 
   1  10   1       19.85       16.58      1.73 o 
   2  10   1        2.00        1.32      1.56 o 
   3  10   1        3.34        2.36      1.82 o 
   4  10   1       16.26       16.83      2.63 o 
  -2  11   1        6.62        8.01      1.78 o 
  -1  11   1        0.94        2.75      1.99 o 
   0  11   1        0.03        0.69      1.55 o 
   1  11   1        3.10        5.89      3.13 o 
   2  11   1        1.18        2.84      1.81 o 
  -9   0   2       22.47       26.25      2.73 o 
  -8   0   2        0.24        0.39      1.34 o 
  -7   0   2       72.97       70.61      3.25 o 
  -6   0   2        1.03        0.92      1.15 o 
  -5   0   2      453.99      477.90      7.34 o 
  -4   0   2       66.94       67.56      2.21 o 
  -3   0   2      377.78      361.71      5.14 o 
  -2   0   2     6098.27     5962.87     83.94 o 
   0   0   2      932.70      916.69     13.47 o 
   1   0   2      882.49      896.78      9.48 o 
   2   0   2      114.95      115.25      2.27 o 
   3   0   2       63.35       66.51      2.00 o 
   4   0   2      148.78      158.08      3.50 o 
   5   0   2        6.93        9.56      1.35 o 
   6   0   2        2.85        1.76      1.27 o 
   7   0   2       50.68       52.77      3.21 o 
   8   0   2       11.81       10.66      2.01 o 
   9   0   2        6.42        8.22      2.98 o 
  -9   1   2        4.80        2.36      1.34 o 
  -8   1   2        8.58       10.50      1.33 o 
  -7   1   2       45.79       48.88      2.10 o 
  -6   1   2        7.96        7.95      1.07 o 
  -5   1   2       78.38       84.07      1.99 o 
  -4   1   2       62.32       71.77      2.10 o 
  -3   1   2      850.40      823.43      6.86 o 
  -2   1   2     1035.09      977.29      7.92 o 
  -1   1   2     3108.33     3155.97     45.74 o 
   0   1   2       13.93       12.66      0.62 o 
   1   1   2     7098.75     7461.99    100.29 o 
   2   1   2        4.49        4.64      0.46 o 
   3   1   2       32.23       33.45      1.53 o 
   4   1   2       29.65       30.35      1.27 o 
   5   1   2       35.15       31.22      3.09 o 
   6   1   2       56.12       57.62      2.01 o 
   7   1   2      127.45      133.09      7.18 o 
   8   1   2       30.07       37.01      6.33 o 
   9   1   2       11.83       12.12      2.36 o 
  -9   2   2        6.52        8.29      3.80 o 
  -8   2   2       10.73        7.81      1.52 o 
  -7   2   2      144.71      138.48      3.02 o 
  -6   2   2       38.24       37.70      1.75 o 
  -5   2   2       93.63      101.49      2.20 o 
  -4   2   2       23.81       25.75      1.85 o 
  -3   2   2      354.37      363.18      3.79 o 
  -2   2   2       98.24       94.12      1.73 o 
  -1   2   2      832.37      805.49      6.74 o 
   0   2   2     1601.56     1538.93     11.52 o 
   1   2   2     3879.24     4054.04     66.04 o 
   2   2   2       41.88       46.57      1.58 o 
   3   2   2      820.32      839.50     11.91 o 
   4   2   2      241.63      240.93      3.18 o 
   5   2   2       24.08       24.47      1.35 o 
   6   2   2       48.85       54.95      5.39 o 
   7   2   2        4.13        4.17      1.26 o 
   8   2   2        0.24        0.00      1.10 o 
   9   2   2        3.16        2.97      1.52 o 
  -9   3   2        4.29        5.65      2.00 o 
  -8   3   2       48.69       52.64      2.93 o 
  -7   3   2        4.00        3.05      3.13 o 
  -6   3   2       57.86       55.14      2.02 o 
  -5   3   2       34.24       34.83      3.89 o 
  -4   3   2       11.17       12.53      1.54 o 
  -3   3   2      482.58      486.32      4.35 o 
  -2   3   2      165.55      170.95      2.89 o 
  -1   3   2      984.36      976.30      9.98 o 
   0   3   2     1638.34     1579.88     12.14 o 
   1   3   2      325.78      320.00      3.39 o 
   2   3   2      273.34      270.98      4.05 o 
   3   3   2      512.53      526.40      5.15 o 
   4   3   2        2.27        1.60      0.80 o 
   5   3   2       35.38       35.91      1.59 o 
   6   3   2       77.02       78.93      2.30 o 
   7   3   2       34.74       32.64      2.23 o 
   8   3   2        0.74        0.45      1.16 o 
   9   3   2       10.10       15.84      2.60 o 
  -9   4   2        6.90        3.88      1.90 o 
  -8   4   2       15.41       13.94      1.85 o 
  -7   4   2       56.88       59.15      2.79 o 
  -6   4   2      101.17       96.95      4.97 o 
  -5   4   2       81.37       75.42      2.00 o 
  -4   4   2       25.32       26.38      1.56 o 
  -3   4   2      208.49      207.91      2.34 o 
  -2   4   2      148.05      142.48      2.50 o 
  -1   4   2      198.45      192.14      2.64 o 
   0   4   2      317.57      314.87      3.62 o 
   1   4   2      348.10      339.45      5.45 o 
   2   4   2       15.93       12.24      0.97 o 
   3   4   2      133.90      128.29      2.62 o 
   4   4   2        6.85        7.34      0.95 o 
   5   4   2       10.73       12.49      1.13 o 
   6   4   2       48.06       51.33      2.63 o 
   7   4   2       42.13       38.08      2.47 o 
   8   4   2        8.07       10.78      2.23 o 
  -8   5   2       19.63       18.34      5.04 o 
  -7   5   2        5.17        4.99      1.38 o 
  -6   5   2        3.96        5.02      1.27 o 
  -5   5   2       21.04       18.57      1.90 o 
  -4   5   2        8.83       10.42      1.32 o 
  -3   5   2      289.39      283.24      3.44 o 
  -2   5   2      103.31      111.53      2.04 o 
  -1   5   2      411.09      413.98      4.20 o 
   0   5   2      100.50       95.89      2.04 o 
   1   5   2       20.28       19.69      1.15 o 
   2   5   2      480.90      486.27      5.34 o 
   3   5   2       37.58       39.55      1.61 o 
   4   5   2       25.61       29.90      1.36 o 
   5   5   2       58.89       61.60      2.18 o 
   6   5   2       24.05       27.74      2.50 o 
   7   5   2        8.93        7.73      1.99 o 
   8   5   2        3.14        5.70      2.02 o 
  -8   6   2       21.07       16.15      4.60 o 
  -7   6   2        4.88        2.30      2.45 o 
  -6   6   2      109.44      106.40      3.45 o 
  -5   6   2      104.45       97.53      3.17 o 
  -4   6   2       62.81       64.24      2.68 o 
  -3   6   2       20.62       20.56      1.54 o 
  -2   6   2      133.43      143.93      2.86 o 
  -1   6   2       78.12       82.29      2.13 o 
   0   6   2      116.89      121.91      3.51 o 
   1   6   2      496.46      514.80      5.82 o 
   2   6   2      326.66      319.43      4.35 o 
   3   6   2       38.18       36.12      1.71 o 
   4   6   2      241.17      237.49      3.95 o 
   5   6   2       94.81       86.65      5.79 o 
   6   6   2       75.93       72.69      4.48 o 
   7   6   2        2.73        1.62      1.70 o 
   8   6   2        0.17        0.00      1.66 o 
  -7   7   2        5.63        6.86      4.28 o 
  -6   7   2       66.63       76.69      7.56 o 
  -5   7   2       85.62       81.91      3.09 o 
  -4   7   2       51.95       55.21      2.68 o 
  -3   7   2        4.87        2.63      1.10 o 
  -2   7   2       55.47       57.91      2.51 o 
  -1   7   2       29.73       31.72      1.55 o 
   0   7   2       24.57       27.70      1.63 o 
   1   7   2       54.87       55.78      2.09 o 
   2   7   2       37.88       38.81      3.09 o 
   3   7   2        4.55        4.08      1.32 o 
   4   7   2      123.72      122.52      3.62 o 
   5   7   2        5.75        2.60      1.25 o 
   6   7   2        1.70        0.04      1.49 o 
   7   7   2        5.31        6.73      2.13 o 
  -7   8   2       13.20        9.57      2.31 o 
  -6   8   2       19.03       24.54      2.90 o 
  -5   8   2        0.07        0.18      1.11 o 
  -4   8   2       70.22       74.64      3.04 o 
  -3   8   2       12.29       11.90      1.49 o 
  -2   8   2       15.26       12.35      1.47 o 
  -1   8   2       51.21       52.82      2.42 o 
   0   8   2       50.25       49.90      2.24 o 
   1   8   2       14.77       15.40      1.64 o 
   2   8   2       28.11       27.89      2.57 o 
   3   8   2       35.52       38.59      2.49 o 
   4   8   2      110.34      113.52     14.61 o 
   5   8   2        8.71        7.68      3.30 o 
   6   8   2        7.12        5.60      2.64 o 
  -6   9   2       12.17       14.62      2.66 o 
  -5   9   2       27.96       28.13      3.13 o 
  -4   9   2       18.33       20.70      2.12 o 
  -3   9   2        1.51        0.82      1.18 o 
  -2   9   2        9.40        8.69      1.41 o 
  -1   9   2       20.44       16.41      1.92 o 
   0   9   2       22.60       20.83      1.79 o 
   1   9   2       12.28       13.40      2.12 o 
   2   9   2       52.07       54.10      2.98 o 
   3   9   2       64.76       60.96      4.03 o 
   4   9   2        3.71        3.44      1.79 o 
   5   9   2        5.59        6.18      1.98 o 
  -4  10   2        9.15        9.78      2.22 o 
  -3  10   2       20.79       24.71      2.35 o 
  -2  10   2        7.50        5.34      1.43 o 
  -1  10   2       22.18       27.04      2.83 o 
   0  10   2       12.04       12.34      1.58 o 
   1  10   2        1.05        1.39      2.13 o 
   2  10   2        5.87        3.08      1.66 o 
   3  10   2        1.38        1.25      1.79 o 
   4  10   2        6.01        5.85      2.07 o 
  -2  11   2        9.76        9.67      2.37 o 
  -1  11   2        0.57        0.82      1.51 o 
   0  11   2        2.91        3.66      2.12 o 
   1  11   2        0.73        1.75      1.86 o 
   2  11   2        5.24        8.59      2.16 o 
  -9   0   3        0.02        2.98      2.49 o 
  -8   0   3        4.19        2.24      1.48 o 
  -7   0   3       50.36       44.43      2.87 o 
  -6   0   3        0.37        1.02      1.10 o 
  -5   0   3      139.58      147.65      3.68 o 
  -4   0   3      437.56      431.42      6.35 o 
  -3   0   3      432.85      407.49      4.63 o 
  -2   0   3      704.10      724.07      6.86 o 
  -1   0   3       33.26       28.56      1.37 o 
   0   0   3      202.81      199.31      4.04 o 
   1   0   3        1.30        0.62      0.50 o 
   2   0   3      271.78      242.47      3.71 o 
   3   0   3      416.49      409.60      5.83 o 
   4   0   3      115.46      107.23      2.95 o 
   5   0   3        0.52        0.80      1.00 o 
   6   0   3       61.12       55.61      2.75 o 
   7   0   3      107.82      124.22      4.23 o 
   8   0   3       79.37       79.85      5.59 o 
   9   0   3        1.73        0.00      2.15 o 
  -9   1   3        2.92        3.40      1.39 o 
  -8   1   3       11.45       12.18      4.04 o 
  -7   1   3       41.54       44.61      2.05 o 
  -6   1   3        2.08        3.08      0.87 o 
  -5   1   3       54.32       62.38      2.39 o 
  -4   1   3       40.39       39.15      1.31 o 
  -3   1   3     1554.58     1613.76     12.71 o 
  -2   1   3      697.44      660.72      5.82 o 
  -1   1   3     6128.43     6370.89     83.52 o 
   0   1   3      743.33      719.00      6.48 o 
   1   1   3      456.89      439.02      4.85 o 
   2   1   3      281.56      272.36      5.14 o 
   3   1   3      634.13      661.71      5.93 o 
   4   1   3       21.66       19.02      1.04 o 
   5   1   3        1.33        1.27      0.92 o 
   6   1   3      182.97      187.68      5.02 o 
   7   1   3        4.22        3.71      1.27 o 
   8   1   3        7.73        9.05      1.66 o 
   9   1   3       17.42       19.08      2.69 o 
  -9   2   3        7.75        4.49      1.51 o 
  -8   2   3        4.04        3.77      1.36 o 
  -7   2   3       35.34       35.60      4.44 o 
  -6   2   3       30.46       28.54      2.55 o 
  -5   2   3       51.23       48.76      1.59 o 
  -4   2   3       35.72       34.55      2.16 o 
  -3   2   3       60.40       53.45      1.08 o 
  -2   2   3      844.11      855.69      7.44 o 
  -1   2   3      355.64      331.31      3.51 o 
   0   2   3     4673.62     4703.78     38.66 o 
   1   2   3      929.44      899.27     10.52 o 
   2   2   3     2206.40     2244.20     19.33 o 
   3   2   3      303.57      329.06      5.30 o 
   4   2   3      294.67      320.83      3.80 o 
   5   2   3       40.89       42.92      1.65 o 
   6   2   3       59.29       60.09      2.58 o 
   7   2   3       83.19       81.15      2.96 o 
   8   2   3        5.02        8.20      1.52 o 
   9   2   3        0.43        0.00      1.47 o 
  -9   3   3        4.27        4.95      1.56 o 
  -8   3   3        3.34        3.68      1.39 o 
  -7   3   3       38.62       39.09      2.45 o 
  -6   3   3       49.48       43.25      3.26 o 
  -5   3   3       28.85       28.55      1.35 o 
  -4   3   3      478.49      491.00      4.63 o 
  -3   3   3      116.84      124.55      3.91 o 
  -2   3   3      223.87      213.75      2.99 o 
  -1   3   3       93.03       96.81      1.46 o 
   0   3   3      932.19      912.35      7.92 o 
   1   3   3     2032.52     2062.92     21.95 o 
   2   3   3      710.99      730.95      7.23 o 
   3   3   3      240.95      258.08      3.42 o 
   4   3   3        2.25        2.89      0.63 o 
   5   3   3      115.50      111.80      2.39 o 
   6   3   3      170.75      164.26      3.97 o 
   7   3   3       31.32       32.91      5.87 o 
   8   3   3        3.23        2.06      1.33 o 
  -9   4   3        0.37        2.67      1.68 o 
  -8   4   3       12.80       14.55      1.86 o 
  -7   4   3       37.23       29.64      2.77 o 
  -6   4   3       99.29      102.14      5.44 o 
  -5   4   3       11.57       13.69      2.25 o 
  -4   4   3      163.92      163.67      4.29 o 
  -3   4   3       19.60       21.28      0.83 o 
  -2   4   3      189.58      186.97      3.00 o 
  -1   4   3     1084.34     1089.69      8.23 o 
   0   4   3      266.78      259.13      3.21 o 
   1   4   3      781.14      756.81      6.94 o 
   2   4   3      808.23      807.96      7.35 o 
   3   4   3      204.46      203.62      3.22 o 
   4   4   3      113.83      111.25      2.93 o 
   5   4   3      448.69      433.67      6.52 o 
   6   4   3       21.59       20.08      2.56 o 
   7   4   3       12.48       12.11      1.72 o 
   8   4   3       13.78       17.06      4.56 o 
  -8   5   3        6.54       10.00      1.76 o 
  -7   5   3       17.94       20.69      2.02 o 
  -6   5   3        5.20        4.73      1.30 o 
  -5   5   3       20.75       20.16      1.83 o 
  -4   5   3       41.40       40.88      2.70 o 
  -3   5   3      130.90      138.51      2.92 o 
  -2   5   3      177.24      192.74      3.27 o 
  -1   5   3       10.37       10.66      0.83 o 
   0   5   3       34.23       33.09      1.34 o 
   1   5   3      816.54      808.07      7.63 o 
   2   5   3      371.90      365.80      4.41 o 
   3   5   3       44.74       45.86      1.68 o 
   4   5   3        0.97        0.78      0.83 o 
   5   5   3       19.25       19.93      1.86 o 
   6   5   3       11.65        8.81      1.46 o 
   7   5   3       17.48       16.89      4.26 o 
   8   5   3        2.05        0.75      1.74 o 
  -8   6   3        9.12        7.83      2.28 o 
  -7   6   3       43.16       43.50      5.66 o 
  -6   6   3       96.79       88.66      3.27 o 
  -5   6   3      108.21      102.83      3.26 o 
  -4   6   3       63.69       61.64      3.49 o 
  -3   6   3       19.94       20.97      1.60 o 
  -2   6   3       38.54       40.54      1.93 o 
  -1   6   3       35.19       35.36      1.84 o 
   0   6   3       43.54       39.49      1.69 o 
   1   6   3      114.95      111.24      2.48 o 
   2   6   3       39.97       42.90      1.78 o 
   3   6   3      174.96      170.18      7.62 o 
   4   6   3       89.29       87.72      5.33 o 
   5   6   3       21.88       17.85      3.37 o 
   6   6   3        5.79        4.37      1.37 o 
   7   6   3        5.31        5.05      1.90 o 
  -7   7   3        6.50        8.01      2.27 o 
  -6   7   3        4.01        4.10      1.59 o 
  -5   7   3        2.51        2.75      1.30 o 
  -4   7   3       60.83       62.03      2.95 o 
  -3   7   3       22.88       25.34      2.39 o 
  -2   7   3       37.01       38.13      2.04 o 
  -1   7   3        4.85        3.61      1.11 o 
   0   7   3       13.68       15.06      3.33 o 
   1   7   3      123.57      115.48      3.01 o 
   2   7   3       39.81       39.41      1.91 o 
   3   7   3      285.35      280.73      5.45 o 
   4   7   3       31.17       30.34      2.28 o 
   5   7   3       34.77       32.59      2.31 o 
   6   7   3        7.32        7.74      2.04 o 
   7   7   3        6.53        9.23      2.28 o 
  -7   8   3        1.62        0.67      1.72 o 
  -6   8   3        0.43        1.05      1.66 o 
  -5   8   3       24.22       21.41      2.15 o 
  -4   8   3        9.82       10.53      1.93 o 
  -3   8   3        7.84        7.95      1.67 o 
  -2   8   3       11.82       11.00      2.39 o 
  -1   8   3       16.35       19.94      1.61 o 
   0   8   3        3.10        3.40      1.04 o 
   1   8   3       11.71       14.42      2.15 o 
   2   8   3        9.99       12.85      1.71 o 
   3   8   3       60.00       61.88      5.63 o 
   4   8   3        4.92        6.51      1.97 o 
   5   8   3        3.32        6.44      1.92 o 
   6   8   3        4.31        4.76      1.95 o 
  -6   9   3        2.67        0.00      1.53 o 
  -5   9   3        2.77        4.61      1.54 o 
  -4   9   3        8.58        8.19      1.64 o 
  -3   9   3       21.09       24.84      1.99 o 
  -2   9   3       11.93       10.25      1.46 o 
  -1   9   3        4.20        3.58      1.42 o 
   0   9   3       14.62       12.73      1.98 o 
   1   9   3        0.37        0.54      1.10 o 
   2   9   3        1.41        2.04      1.28 o 
   3   9   3       62.44       58.18      3.96 o 
   4   9   3        5.54        3.19      1.83 o 
   5   9   3        2.00        0.41      1.72 o 
  -4  10   3        2.39        2.30      1.44 o 
  -3  10   3        4.14        2.88      1.55 o 
  -2  10   3        9.18        9.19      1.88 o 
  -1  10   3       30.11       25.91      2.46 o 
   0  10   3       10.96        6.76      1.69 o 
   1  10   3        8.08        4.86      2.98 o 
   2  10   3       23.11       25.71      2.64 o 
   3  10   3       12.13        9.96      2.35 o 
   4  10   3        0.73        3.42      1.93 o 
  -2  11   3        0.81        2.54      1.65 o 
  -1  11   3        0.60        1.20      1.48 o 
   0  11   3        0.40        2.63      2.05 o 
   1  11   3        9.62       10.94      2.64 o 
  -9   0   4        1.83        3.91      2.49 o 
  -8   0   4        0.87        1.05      1.29 o 
  -7   0   4       16.58       12.98      1.85 o 
  -6   0   4       26.00       30.96      2.27 o 
  -5   0   4      119.75      103.83      3.09 o 
  -4   0   4     1892.86     1969.16     21.38 o 
  -3   0   4      563.11      566.24      6.01 o 
  -2   0   4      696.24      676.98     16.97 o 
  -1   0   4       58.40       58.39      2.55 o 
   0   0   4      170.54      160.87      3.86 o 
   1   0   4      153.28      147.08      2.63 o 
   2   0   4      833.15      835.80      9.78 o 
   3   0   4       43.47       49.43      1.86 o 
   4   0   4      117.25      110.62      3.02 o 
   5   0   4        0.32        0.00      0.89 o 
   6   0   4      121.91      133.84      4.05 o 
   7   0   4      130.40      131.56      6.57 o 
   8   0   4        0.69        0.10      2.25 o 
   9   0   4       27.67       32.44      4.75 o 
  -9   1   4        3.17        4.63      1.47 o 
  -8   1   4        9.68       10.53      2.38 o 
  -7   1   4       15.81       16.50      1.42 o 
  -6   1   4       11.79       12.68      1.18 o 
  -5   1   4      309.63      304.68      6.97 o 
  -4   1   4      457.29      443.77      6.27 o 
  -3   1   4      121.42      123.09      1.76 o 
  -2   1   4      176.53      171.05      2.95 o 
  -1   1   4      129.55      133.08      2.91 o 
   0   1   4      290.98      277.41      3.21 o 
   1   1   4      292.97      280.46      3.17 o 
   2   1   4       86.68       80.46      1.45 o 
   3   1   4       96.76      102.79      1.77 o 
   4   1   4       91.98       98.58      1.97 o 
   5   1   4       92.41       89.46      4.13 o 
   6   1   4       44.51       46.62      2.43 o 
   7   1   4       10.48       10.42      3.48 o 
   8   1   4        0.99        1.18      1.56 o 
   9   1   4        1.22        1.33      1.71 o 
  -9   2   4        0.97        1.36      1.21 o 
  -8   2   4        2.55        1.79      1.24 o 
  -7   2   4       33.13       37.91      2.37 o 
  -6   2   4       29.94       31.28      2.03 o 
  -5   2   4       16.96       15.94      1.69 o 
  -4   2   4      230.29      251.98      2.89 o 
  -3   2   4      259.71      259.92      3.45 o 
  -2   2   4      451.33      441.76      4.64 o 
  -1   2   4      114.41      101.65      1.57 o 
   0   2   4      402.15      395.37      3.86 o 
   1   2   4      471.56      478.21      6.62 o 
   2   2   4      257.03      270.69      3.88 o 
   3   2   4       14.89       13.06      1.32 o 
   4   2   4       57.79       55.94      1.47 o 
   5   2   4       18.35       18.49      1.20 o 
   6   2   4       37.69       35.64      2.25 o 
   7   2   4       12.68       12.44      1.68 o 
   8   2   4       22.51       27.05      2.33 o 
  -9   3   4        6.74        4.01      1.53 o 
  -8   3   4       60.05       61.17      3.16 o 
  -7   3   4       24.60       22.43      1.97 o 
  -6   3   4      172.01      157.98      3.85 o 
  -5   3   4       67.16       68.46      3.10 o 
  -4   3   4       74.89       80.25      2.14 o 
  -3   3   4       21.38       20.33      1.23 o 
  -2   3   4       85.02       83.76      2.34 o 
  -1   3   4      214.48      200.68      3.14 o 
   0   3   4      680.52      721.94     28.14 o 
   1   3   4     1298.84     1289.60     10.89 o 
   2   3   4     1192.62     1264.80     28.94 o 
   3   3   4       54.47       49.42      2.38 o 
   4   3   4       81.70       81.52      1.65 o 
   5   3   4        2.34        1.24      1.00 o 
   6   3   4       32.34       30.70      2.16 o 
   7   3   4       23.60       24.20      2.10 o 
   8   3   4        6.00        9.98      2.18 o 
  -9   4   4        0.38        3.19      1.48 o 
  -8   4   4        9.13        9.12      1.72 o 
  -7   4   4      179.55      174.19      5.98 o 
  -6   4   4       28.76       28.81      2.13 o 
  -5   4   4       35.99       34.73      2.13 o 
  -4   4   4        6.56        7.44      1.04 o 
  -3   4   4      315.75      321.01      4.39 o 
  -2   4   4       36.23       37.11      1.59 o 
  -1   4   4      631.02      625.03      7.76 o 
   0   4   4      692.18      671.94      6.36 o 
   1   4   4       66.07       68.30      1.59 o 
   2   4   4       12.36       11.10      0.76 o 
   3   4   4        7.40        8.41      1.12 o 
   4   4   4       17.84       21.22      1.69 o 
   5   4   4       14.97       15.74      1.81 o 
   6   4   4       74.09       81.88      3.01 o 
   7   4   4       14.10       11.81      1.78 o 
   8   4   4        3.29        4.58      1.64 o 
  -8   5   4       12.70       11.13      1.80 o 
  -7   5   4        2.81        2.66      1.32 o 
  -6   5   4       40.38       38.49      2.44 o 
  -5   5   4        9.93       10.02      2.15 o 
  -4   5   4       36.28       40.39      2.23 o 
  -3   5   4      120.77      121.04      2.81 o 
  -2   5   4       78.68       78.23      2.52 o 
  -1   5   4       68.51       66.15      2.27 o 
   0   5   4      371.45      349.47      4.26 o 
   1   5   4       59.93       66.11      1.81 o 
   2   5   4      788.36      791.56      7.59 o 
   3   5   4       28.83       26.44      1.96 o 
   4   5   4        5.72        5.58      1.10 o 
   5   5   4       91.52       89.76      3.08 o 
   6   5   4        8.91        9.08      2.00 o 
   7   5   4        9.24        9.23      1.70 o 
   8   5   4        2.03        6.05      2.47 o 
  -8   6   4       42.15       46.11      3.00 o 
  -7   6   4        8.64       10.39      3.85 o 
  -6   6   4       22.76       24.75      3.13 o 
  -5   6   4       29.58       27.58      1.82 o 
  -4   6   4        7.58        8.43      1.30 o 
  -3   6   4      178.43      182.02      3.99 o 
  -2   6   4       56.19       55.74      2.47 o 
  -1   6   4       76.02       75.49      2.02 o 
   0   6   4       31.65       32.25      1.60 o 
   1   6   4      125.93      122.66      2.63 o 
   2   6   4       76.79       72.66      2.73 o 
   3   6   4      314.57      312.62      5.66 o 
   4   6   4        2.30        2.75      1.06 o 
   5   6   4        2.51        2.62      1.01 o 
   6   6   4       10.78        8.48      2.14 o 
   7   6   4        5.60        2.72      2.41 o 
  -7   7   4       11.65        9.87      1.81 o 
  -6   7   4       12.80       11.54      1.80 o 
  -5   7   4        4.12        6.35      1.46 o 
  -4   7   4       33.92       31.54      2.02 o 
  -3   7   4        9.47       10.06      1.40 o 
  -2   7   4        5.96        7.65      1.24 o 
  -1   7   4        3.28        2.69      0.97 o 
   0   7   4       22.43       23.52      1.56 o 
   1   7   4       90.36       87.33      2.44 o 
   2   7   4      336.40      328.37      5.88 o 
   3   7   4      132.41      133.91      3.79 o 
   4   7   4       17.68       18.69      1.75 o 
   5   7   4       33.47       31.24      2.35 o 
   6   7   4        2.14        2.17      2.03 o 
   7   7   4        5.55        2.98      1.90 o 
  -7   8   4        0.46        1.93      1.86 o 
  -6   8   4        7.33        5.26      1.62 o 
  -5   8   4       25.42       22.83      2.19 o 
  -4   8   4       11.33       10.29      1.51 o 
  -3   8   4       50.72       60.57      5.79 o 
  -2   8   4       41.65       42.30      2.29 o 
  -1   8   4       12.15       11.03      1.65 o 
   0   8   4       72.50       72.18      2.39 o 
   1   8   4        7.28        2.63      1.56 o 
   2   8   4       84.47       85.74      3.20 o 
   3   8   4       51.98       51.09      2.91 o 
   4   8   4        9.87       13.86      1.87 o 
   5   8   4        6.54        5.90      1.48 o 
   6   8   4        3.45        3.92      2.01 o 
  -5   9   4       10.19       11.45      1.87 o 
  -4   9   4        6.65        6.67      1.47 o 
  -3   9   4       23.20       22.57      1.94 o 
  -2   9   4        2.05        3.34      1.46 o 
  -1   9   4        7.87        9.34      2.24 o 
   0   9   4       43.06       42.51      2.24 o 
   1   9   4        3.07        5.94      1.44 o 
   2   9   4       42.08       44.32     10.03 o 
   3   9   4       27.51       27.47      3.73 o 
   4   9   4       13.34       13.55      2.42 o 
   5   9   4        5.31        6.85      2.05 o 
  -4  10   4        0.76        3.38      1.57 o 
  -3  10   4       23.31       22.02      2.86 o 
  -2  10   4       34.50       33.48      2.76 o 
  -1  10   4       28.24       31.50      2.78 o 
   0  10   4        0.39        1.06      1.80 o 
   1  10   4        0.62        1.04      1.41 o 
   2  10   4        2.72        0.67      1.40 o 
   3  10   4        8.08       12.02      2.62 o 
  -1  11   4       17.05       16.53      5.85 o 
   0  11   4        1.77        0.61      2.00 o 
   1  11   4        7.57        6.78      2.38 o 
  -9   0   5        1.32        0.20      2.15 o 
  -8   0   5        6.60        0.88      2.20 o 
  -7   0   5      299.64      282.28      6.11 o 
  -6   0   5       18.25       18.51      1.90 o 
  -5   0   5      659.66      645.73      9.13 o 
  -4   0   5      153.43      160.51      2.89 o 
  -3   0   5      263.85      240.75      3.39 o 
  -2   0   5      629.36      644.35      8.50 o 
  -1   0   5      572.50      559.53     10.41 o 
   0   0   5        6.32        4.95      0.91 o 
   1   0   5      104.92      112.23      2.45 o 
   2   0   5      492.07      493.32      6.67 o 
   3   0   5      190.27      179.87      3.61 o 
   4   0   5      248.92      266.73      4.99 o 
   5   0   5      301.68      315.91      5.96 o 
   6   0   5       32.48       39.40      4.21 o 
   7   0   5       10.47        9.73      2.74 o 
   8   0   5        0.58        2.54      2.69 o 
  -9   1   5        2.76        2.53      2.71 o 
  -8   1   5        8.32        7.26      1.45 o 
  -7   1   5       58.74       64.51      4.99 o 
  -6   1   5        0.25        0.66      0.79 o 
  -5   1   5       90.09       84.57      2.92 o 
  -4   1   5      527.06      540.98      6.54 o 
  -3   1   5      386.65      394.55      4.21 o 
  -2   1   5      313.65      323.83      4.32 o 
  -1   1   5     1039.90     1042.77      8.51 o 
   0   1   5      363.57      344.65      4.40 o 
   1   1   5       52.61       51.31      1.24 o 
   2   1   5      394.43      436.16      4.76 o 
   3   1   5       96.91       94.66      1.77 o 
   4   1   5       24.28       23.13      1.33 o 
   5   1   5       94.37       92.91      2.74 o 
   6   1   5       38.22       40.88      5.91 o 
   7   1   5      173.11      177.30      6.60 o 
   8   1   5       18.74       23.23      2.94 o 
  -9   2   5        0.47        0.12      1.27 o 
  -8   2   5       14.97       15.08      1.85 o 
  -7   2   5      183.68      188.78      4.38 o 
  -6   2   5       26.95       27.20      1.99 o 
  -5   2   5       25.22       26.38      1.84 o 
  -4   2   5       24.14       29.73      2.91 o 
  -3   2   5      153.34      166.53      2.74 o 
  -2   2   5      303.54      323.78      6.61 o 
  -1   2   5      410.48      403.49      4.07 o 
   0   2   5      227.61      227.67      2.77 o 
   1   2   5       18.26       20.80      0.99 o 
   2   2   5      145.70      159.83      2.98 o 
   3   2   5      234.59      233.78      3.93 o 
   4   2   5       19.91       21.07      1.04 o 
   5   2   5       34.66       41.24      6.91 o 
   6   2   5      229.36      234.86      5.62 o 
   7   2   5       30.13       28.68      5.22 o 
   8   2   5        7.13       12.71      2.33 o 
  -9   3   5        2.87        2.49      2.21 o 
  -8   3   5       61.81       67.40      5.00 o 
  -7   3   5       14.24       16.26      1.78 o 
  -6   3   5        6.18        6.48      1.34 o 
  -5   3   5       10.48       10.22      1.23 o 
  -4   3   5       51.94       50.92      1.85 o 
  -3   3   5      150.89      159.54      2.82 o 
  -2   3   5      306.84      309.33      3.99 o 
  -1   3   5      263.48      252.31      3.07 o 
   0   3   5      436.83      438.63      4.51 o 
   1   3   5      514.68      536.42      6.76 o 
   2   3   5       19.15       21.40      1.78 o 
   3   3   5       46.58       48.62      3.62 o 
   4   3   5        4.94        6.62      3.88 o 
   5   3   5       16.75       16.78      1.65 o 
   6   3   5      152.48      143.23      7.74 o 
   7   3   5       24.18       21.82      3.57 o 
   8   3   5        7.98        6.80      2.07 o 
  -9   4   5        0.57        0.77      1.30 o 
  -8   4   5       30.35       28.64      3.66 o 
  -7   4   5       11.13       13.53      1.75 o 
  -6   4   5       17.28       18.20      1.84 o 
  -5   4   5       32.07       29.51      1.84 o 
  -4   4   5      194.48      200.89      5.04 o 
  -3   4   5      166.37      183.17      3.30 o 
  -2   4   5       72.60       78.21      2.07 o 
  -1   4   5      294.86      289.61      3.56 o 
   0   4   5      300.47      295.39      4.26 o 
   1   4   5       12.58       11.86      0.85 o 
   2   4   5       91.36       87.74      2.64 o 
   3   4   5        8.22        7.12      1.19 o 
   4   4   5       21.34       19.87      1.73 o 
   5   4   5       49.71       53.72      2.91 o 
   6   4   5        8.18       10.09      1.52 o 
   7   4   5        0.22        0.22      1.14 o 
   8   4   5       14.03       14.76      2.63 o 
  -8   5   5        2.33        2.14      1.44 o 
  -7   5   5       11.67       10.42      1.72 o 
  -6   5   5        3.49        4.06      2.10 o 
  -5   5   5       19.72       19.21      2.03 o 
  -4   5   5       81.83       89.67      2.65 o 
  -3   5   5      340.48      337.73      5.69 o 
  -2   5   5       22.30       23.93      1.11 o 
  -1   5   5       20.71       23.45      1.25 o 
   0   5   5      378.04      362.83      4.42 o 
   1   5   5       86.79       80.67      1.97 o 
   2   5   5      317.65      308.26      5.27 o 
   3   5   5       41.22       40.32      2.34 o 
   4   5   5       26.78       27.12      1.86 o 
   5   5   5        6.36        7.01      2.18 o 
   6   5   5       70.32       63.45     10.75 o 
   7   5   5       14.22       13.97      3.94 o 
  -8   6   5        9.32       13.13      3.62 o 
  -7   6   5        4.16        3.23      1.47 o 
  -6   6   5        4.94        2.29      1.35 o 
  -5   6   5       15.76       14.88      1.76 o 
  -4   6   5       62.39       61.19      3.75 o 
  -3   6   5        8.85        8.16      1.25 o 
  -2   6   5        8.24        9.80      1.28 o 
  -1   6   5        0.39        1.14      0.78 o 
   0   6   5        4.66        5.15      0.94 o 
   1   6   5       41.24       42.65      2.48 o 
   2   6   5      287.43      281.86      5.29 o 
   3   6   5        1.78        1.09      1.20 o 
   4   6   5       40.54       35.66      2.04 o 
   5   6   5        7.18        6.11      1.23 o 
   6   6   5        3.18        4.49      1.22 o 
   7   6   5        2.52        2.57      2.32 o 
  -7   7   5        1.42        3.35      1.74 o 
  -6   7   5       15.87       15.31      2.91 o 
  -5   7   5        1.43        2.67      1.16 o 
  -4   7   5      105.08       98.32      4.02 o 
  -3   7   5        5.32        6.47      2.05 o 
  -2   7   5       26.78       28.57      2.25 o 
  -1   7   5       34.96       34.69      1.76 o 
   0   7   5      130.75      137.50      3.01 o 
   1   7   5      211.00      205.14      4.55 o 
   2   7   5      416.09      420.67      6.93 o 
   3   7   5        3.97        2.86      1.30 o 
   4   7   5       18.43       16.62      2.13 o 
   5   7   5        5.89        6.37      1.93 o 
   6   7   5        1.79        2.10      1.32 o 
  -6   8   5        1.88        0.94      1.45 o 
  -5   8   5       17.26       14.27      3.53 o 
  -4   8   5        1.02        1.10      1.07 o 
  -3   8   5        8.06        8.57      1.40 o 
  -2   8   5        8.30        6.94      1.52 o 
  -1   8   5       78.09       83.74      3.16 o 
   0   8   5       80.21       84.67      4.32 o 
   1   8   5       25.85       22.22      2.00 o 
   2   8   5       38.17       37.59      2.56 o 
   3   8   5       38.11       38.58      3.69 o 
   4   8   5       10.41       11.59      1.89 o 
   5   8   5        3.40        3.13      2.86 o 
  -5   9   5        6.92        7.52      1.80 o 
  -4   9   5       30.01       28.88      2.25 o 
  -3   9   5       21.55       22.16      1.99 o 
  -2   9   5       11.35       10.77      1.84 o 
  -1   9   5       12.41       13.32      1.89 o 
   0   9   5       20.71       21.07      2.92 o 
   1   9   5       49.70       49.84      2.99 o 
   2   9   5        0.08        0.88      1.30 o 
   3   9   5       27.58       26.77      2.40 o 
   4   9   5        4.50        2.94      1.84 o 
  -4  10   5       12.41       14.23      2.51 o 
  -3  10   5       12.25       14.27      2.16 o 
  -2  10   5       10.41        8.67      2.02 o 
  -1  10   5        7.26        9.52      2.40 o 
   0  10   5       34.69       41.27      3.91 o 
   1  10   5       12.00       11.85      2.49 o 
   2  10   5        3.59        4.42      1.58 o 
   3  10   5        7.00        6.75      4.45 o 
  -9   0   6        1.18        0.29      2.40 o 
  -8   0   6       14.93       14.87      3.33 o 
  -7   0   6      143.16      125.24      6.58 o 
  -6   0   6       29.05       26.48      2.18 o 
  -5   0   6       42.15       40.73      1.91 o 
  -4   0   6      370.18      370.55      4.90 o 
  -3   0   6       16.15       16.09      1.42 o 
  -2   0   6       47.60       47.53      1.92 o 
  -1   0   6      518.84      521.57     10.23 o 
   0   0   6       25.55       26.07      2.11 o 
   1   0   6       60.34       60.95      1.94 o 
   2   0   6       17.14       16.36      1.29 o 
   3   0   6      113.66      121.49      3.08 o 
   4   0   6      338.49      347.23      5.96 o 
   5   0   6      190.81      190.45      4.52 o 
   6   0   6        0.19        0.39      1.96 o 
   7   0   6       50.69       48.12      5.09 o 
   8   0   6        9.12       11.00      3.42 o 
  -9   1   6        8.93        7.82      2.15 o 
  -8   1   6       52.55       45.74      3.58 o 
  -7   1   6       54.78       53.47      2.63 o 
  -6   1   6       71.33       75.70      4.64 o 
  -5   1   6       92.43       91.09      2.04 o 
  -4   1   6       14.49       16.23      0.96 o 
  -3   1   6      145.36      151.35      2.51 o 
  -2   1   6      324.46      348.52      4.05 o 
  -1   1   6      215.78      219.50      2.83 o 
   0   1   6      137.26      134.03      2.33 o 
   1   1   6     1035.41     1077.41     10.11 o 
   2   1   6      310.23      332.84      3.67 o 
   3   1   6      359.81      379.48      4.16 o 
   4   1   6      102.46      107.84      2.17 o 
   5   1   6      148.25      159.90      6.60 o 
   6   1   6      257.84      267.02      5.12 o 
   7   1   6       86.65       96.23      4.38 o 
   8   1   6       14.07       13.30      3.57 o 
  -9   2   6        0.17        2.15      1.69 o 
  -8   2   6        7.83        7.47      3.92 o 
  -7   2   6        1.60        1.36      1.20 o 
  -6   2   6      198.41      201.45      4.40 o 
  -5   2   6       18.59       21.37      1.52 o 
  -4   2   6       53.25       58.98      1.88 o 
  -3   2   6       62.66       65.86      1.55 o 
  -2   2   6      140.02      142.00      2.14 o 
  -1   2   6       16.35       16.30      0.99 o 
   0   2   6       92.01       91.47      2.77 o 
   1   2   6      136.57      129.97      2.17 o 
   2   2   6       87.71       89.03      2.68 o 
   3   2   6        8.15        7.71      1.08 o 
   4   2   6       10.27       11.27      1.34 o 
   5   2   6       31.77       25.69      1.92 o 
   6   2   6       53.08       53.93      2.81 o 
   7   2   6       21.52       22.05      2.68 o 
   8   2   6        3.17        4.45      1.93 o 
  -9   3   6        2.17        1.03      1.32 o 
  -8   3   6       21.68       19.90      4.07 o 
  -7   3   6       67.17       63.50      3.01 o 
  -6   3   6       56.49       57.70      6.95 o 
  -5   3   6       25.94       26.43      1.97 o 
  -4   3   6      147.19      154.05      4.84 o 
  -3   3   6       61.59       64.08      1.93 o 
  -2   3   6      320.44      334.24      5.03 o 
  -1   3   6      782.18      776.98      7.11 o 
   0   3   6      164.93      169.33      2.55 o 
   1   3   6      149.36      154.58      2.51 o 
   2   3   6        7.35        6.48      1.28 o 
   3   3   6       28.55       27.05      1.81 o 
   4   3   6       39.23       38.12      3.16 o 
   5   3   6       10.70       10.26      1.47 o 
   6   3   6       58.84       54.89      2.90 o 
   7   3   6       26.37       24.66      2.25 o 
   8   3   6        9.88        8.57      2.26 o 
  -9   4   6        4.89        6.18      2.21 o 
  -8   4   6       11.46       11.49      1.86 o 
  -7   4   6       81.75       76.09      3.20 o 
  -6   4   6        2.68        3.18      1.07 o 
  -5   4   6       31.66       32.64      1.93 o 
  -4   4   6      115.46      116.68      4.65 o 
  -3   4   6      102.04      108.93      5.98 o 
  -2   4   6       53.66       54.67      1.76 o 
  -1   4   6      182.58      189.10      2.84 o 
   0   4   6      110.24      103.18      2.56 o 
   1   4   6       48.73       52.47      1.45 o 
   2   4   6       38.92       36.69      2.74 o 
   3   4   6        7.85        5.97      1.69 o 
   4   4   6       38.09       36.11      2.66 o 
   5   4   6       39.24       30.00      2.30 o 
   6   4   6       11.22        9.48      1.54 o 
   7   4   6       12.68       12.91      2.13 o 
  -8   5   6        1.50        2.80      1.59 o 
  -7   5   6       36.91       36.36      2.65 o 
  -6   5   6       16.77       18.23      1.71 o 
  -5   5   6       34.09       31.02      3.13 o 
  -4   5   6       63.36       58.58      2.35 o 
  -3   5   6        7.16        7.76      1.21 o 
  -2   5   6       86.11       83.50      3.05 o 
  -1   5   6       81.33       80.54      2.38 o 
   0   5   6      252.21      257.00      3.68 o 
   1   5   6       32.02       32.53      2.48 o 
   2   5   6       59.86       60.05      5.05 o 
   3   5   6       39.54       40.95      4.40 o 
   4   5   6        0.41        0.23      1.06 o 
   5   5   6       10.46       10.09      1.60 o 
   6   5   6       16.28       15.49      2.39 o 
   7   5   6        0.11        1.12      1.30 o 
  -8   6   6        5.83        3.35      1.53 o 
  -7   6   6        0.10        0.47      1.34 o 
  -6   6   6       26.17       23.06      1.95 o 
  -5   6   6       35.14       32.57      1.87 o 
  -4   6   6       12.95       13.15      1.46 o 
  -3   6   6       16.71       16.17      1.52 o 
  -2   6   6        4.42        3.15      1.28 o 
  -1   6   6       29.67       25.41      1.94 o 
   0   6   6      253.95      250.49      4.12 o 
   1   6   6      137.63      137.52     10.51 o 
   2   6   6       97.15      100.38      3.27 o 
   3   6   6       95.06       94.28      4.94 o 
   4   6   6        0.68        0.02      0.89 o 
   5   6   6        0.26        0.74      1.00 o 
   6   6   6        8.04        8.33      1.41 o 
  -7   7   6       14.15       15.21      3.41 o 
  -6   7   6        2.12        1.50      1.48 o 
  -5   7   6        6.37        7.50      1.42 o 
  -4   7   6       12.68       14.05      1.61 o 
  -3   7   6       91.88       95.35      3.35 o 
  -2   7   6       11.49       10.28      1.61 o 
  -1   7   6      195.56      202.78      4.58 o 
   0   7   6       48.83       46.03      2.37 o 
   1   7   6       33.41       30.31      2.26 o 
   2   7   6       14.38       13.82      1.74 o 
   3   7   6        2.30        2.36      1.40 o 
   4   7   6       65.00       65.24      2.71 o 
   5   7   6        0.93        3.47      1.69 o 
   6   7   6       10.37       10.46      1.85 o 
  -6   8   6        4.39        6.79      1.66 o 
  -5   8   6       20.07       19.12      1.94 o 
  -4   8   6        7.75        9.92      1.50 o 
  -3   8   6        8.42        7.93      1.66 o 
  -2   8   6       16.98       15.46      2.23 o 
  -1   8   6       62.86       68.10      6.29 o 
   0   8   6        0.21        1.21      1.70 o 
   1   8   6        8.02        6.10      1.44 o 
   2   8   6       16.66       13.23      1.80 o 
   3   8   6       26.96       28.00      2.41 o 
   4   8   6       11.99       10.52      1.50 o 
   5   8   6        3.10        3.13      1.50 o 
  -5   9   6       10.48       13.06      1.86 o 
  -4   9   6       38.69       39.44      2.57 o 
  -3   9   6       11.72        8.88      1.89 o 
  -2   9   6       16.25       20.49      2.85 o 
  -1   9   6       45.22       42.61      3.81 o 
   0   9   6       13.64       13.52      2.63 o 
   1   9   6        2.97        1.43      1.81 o 
   2   9   6       13.63       11.35      1.85 o 
   3   9   6        5.24        7.37      2.52 o 
   4   9   6       15.16       12.89      2.65 o 
  -3  10   6       12.93       13.52      2.18 o 
  -2  10   6       47.29       53.20      6.29 o 
  -1  10   6        9.88        8.16      2.45 o 
   0  10   6       20.86       20.99      3.20 o 
   1  10   6        0.77        1.38      1.88 o 
   2  10   6        9.26        7.76      2.40 o 
  -9   0   7        9.09        6.02      2.93 o 
  -8   0   7        7.01        8.12      2.98 o 
  -7   0   7       21.22       19.13      3.47 o 
  -6   0   7      104.14      101.03      3.49 o 
  -5   0   7       25.18       28.09      1.75 o 
  -4   0   7       41.12       43.16      2.42 o 
  -3   0   7       10.13        9.92      1.32 o 
  -2   0   7      778.95      829.18     11.08 o 
  -1   0   7        7.92        8.46      1.61 o 
   0   0   7      167.77      179.39      3.62 o 
   1   0   7        0.03        0.31      0.67 o 
   2   0   7       22.30       24.39      1.62 o 
   3   0   7      518.92      564.47      8.13 o 
   4   0   7       96.33       99.90      3.19 o 
   5   0   7        0.46        1.86      2.10 o 
   6   0   7       89.78       98.50      6.03 o 
   7   0   7        5.76        1.17      2.20 o 
   8   0   7       15.94        9.44      3.13 o 
  -9   1   7        0.85        0.83      1.64 o 
  -8   1   7        2.82        1.99      1.64 o 
  -7   1   7       26.47       25.20      3.22 o 
  -6   1   7      543.72      516.10      7.35 o 
  -5   1   7      147.51      150.81      2.59 o 
  -4   1   7       76.80       78.24      1.79 o 
  -3   1   7       80.12       92.04      2.06 o 
  -2   1   7       40.40       41.71      1.63 o 
  -1   1   7      598.61      605.63      5.90 o 
   0   1   7      377.40      406.19      6.61 o 
   1   1   7        9.37        7.41      0.72 o 
   2   1   7      139.61      144.40      3.22 o 
   3   1   7      248.66      242.32      3.23 o 
   4   1   7       29.65       30.96      1.94 o 
   5   1   7      169.63      169.47      6.60 o 
   6   1   7       89.65       89.15      7.74 o 
   7   1   7        8.00        7.25      1.97 o 
   8   1   7        2.56        1.51      1.84 o 
  -9   2   7        7.33        7.15      2.21 o 
  -8   2   7        7.37       10.68      1.73 o 
  -7   2   7       49.15       45.47      4.14 o 
  -6   2   7       54.52       49.56      2.30 o 
  -5   2   7       36.63       34.08      1.85 o 
  -4   2   7       31.78       31.45      2.15 o 
  -3   2   7      125.06      126.23      1.84 o 
  -2   2   7       89.88       82.32      1.75 o 
  -1   2   7       52.72       52.52      1.50 o 
   0   2   7       85.44       87.13      1.86 o 
   1   2   7      278.14      288.73      3.85 o 
   2   2   7      219.59      213.14      3.83 o 
   3   2   7      133.68      135.96      3.19 o 
   4   2   7       46.04       51.01      2.49 o 
   5   2   7       66.39       69.65      2.79 o 
   6   2   7       41.89       47.62      4.41 o 
   7   2   7        0.90        3.81      1.71 o 
   8   2   7       11.05       12.10      2.44 o 
  -9   3   7        4.08        2.14      1.47 o 
  -8   3   7        9.93       12.11      1.82 o 
  -7   3   7        5.20        5.87      2.39 o 
  -6   3   7       11.10       10.14      1.70 o 
  -5   3   7        2.42        3.23      1.04 o 
  -4   3   7       82.87       84.75      2.95 o 
  -3   3   7       40.92       42.89      1.46 o 
  -2   3   7       75.28       74.00      1.66 o 
  -1   3   7      124.45      125.93      2.28 o 
   0   3   7      298.71      306.33      5.36 o 
   1   3   7       15.13       16.06      0.98 o 
   2   3   7        3.65        4.81      1.28 o 
   3   3   7       21.93       20.63      1.69 o 
   4   3   7       34.34       32.56      2.17 o 
   5   3   7       68.45       69.86      2.93 o 
   6   3   7       13.11       13.87      1.75 o 
   7   3   7       18.50       19.97      2.73 o 
  -8   4   7        4.00        3.96      1.47 o 
  -7   4   7       18.21       18.88      2.04 o 
  -6   4   7       28.27       27.50      1.92 o 
  -5   4   7       42.88       41.54      2.28 o 
  -4   4   7       30.05       25.50      1.72 o 
  -3   4   7        6.42        6.62      1.50 o 
  -2   4   7       49.07       51.85      2.99 o 
  -1   4   7      210.19      217.49      3.25 o 
   0   4   7       46.48       46.80      1.62 o 
   1   4   7       12.75       14.82      1.50 o 
   2   4   7       76.01       78.71      3.44 o 
   3   4   7       74.57       75.57      2.75 o 
   4   4   7       18.85       14.17      2.08 o 
   5   4   7       85.17       80.85      3.08 o 
   6   4   7        0.44        0.41      1.19 o 
   7   4   7        4.73        3.01      1.46 o 
  -8   5   7        0.71        1.05      1.38 o 
  -7   5   7       16.00       18.87      3.41 o 
  -6   5   7       11.61       11.69      2.13 o 
  -5   5   7       15.45       15.71      3.06 o 
  -4   5   7       52.87       55.63      2.50 o 
  -3   5   7        0.28        2.66      1.20 o 
  -2   5   7       11.96       15.88      1.61 o 
  -1   5   7      166.09      161.49      2.90 o 
   0   5   7       61.18       64.14      1.97 o 
   1   5   7      136.75      133.50      3.49 o 
   2   5   7       60.13       64.56      2.78 o 
   3   5   7       38.09       36.26      2.04 o 
   4   5   7       56.90       47.16      2.69 o 
   5   5   7       19.68       20.35      2.01 o 
   6   5   7       17.32       20.55      2.14 o 
   7   5   7        2.03        2.41      2.17 o 
  -7   6   7       20.82       20.80      2.29 o 
  -6   6   7        1.62        1.77      1.20 o 
  -5   6   7       14.72       14.41      1.44 o 
  -4   6   7       26.96       27.62      1.92 o 
  -3   6   7       66.86       64.16      5.55 o 
  -2   6   7        7.19        6.89      2.92 o 
  -1   6   7       70.94       78.93      3.55 o 
   0   6   7       90.13       88.08      2.97 o 
   1   6   7       17.61       18.35      1.84 o 
   2   6   7        7.16        8.36      1.51 o 
   3   6   7      101.89       97.61      6.33 o 
   4   6   7        6.59        4.09      1.20 o 
   5   6   7       13.07       13.91      2.44 o 
   6   6   7        1.87        1.62      1.16 o 
  -7   7   7        0.92        1.03      1.43 o 
  -6   7   7       23.93       25.62      2.16 o 
  -5   7   7       41.61       41.19      2.50 o 
  -4   7   7        5.83        8.48      1.42 o 
  -3   7   7       15.26       12.82      1.78 o 
  -2   7   7       57.91       58.74      2.96 o 
  -1   7   7      175.39      181.07      4.72 o 
   0   7   7      363.12      371.93      6.29 o 
   1   7   7       99.19      102.81      3.55 o 
   2   7   7        9.20        9.56      1.64 o 
   3   7   7       66.36       59.45      5.41 o 
   4   7   7       11.27       13.17      2.06 o 
   5   7   7        1.81        1.25      1.15 o 
  -6   8   7        0.74        2.23      1.26 o 
  -5   8   7        8.16        7.27      1.59 o 
  -4   8   7       15.76       17.55      2.16 o 
  -3   8   7        8.18        5.56      2.46 o 
  -2   8   7       30.79       30.30      2.49 o 
  -1   8   7       59.16       55.19      5.97 o 
   0   8   7       11.03       14.53      3.72 o 
   1   8   7       41.54       43.04      2.74 o 
   2   8   7       10.31        9.47      1.75 o 
   3   8   7       24.53       29.81      2.47 o 
   4   8   7        5.93        6.03      2.15 o 
  -5   9   7       28.29       30.54      2.46 o 
  -4   9   7        6.06        6.79      1.89 o 
  -3   9   7       17.87       20.03      2.38 o 
  -2   9   7       10.39        9.32      2.45 o 
  -1   9   7       61.85       61.50      8.20 o 
   0   9   7       16.04       15.82      3.38 o 
   1   9   7        5.83        6.80      4.33 o 
   2   9   7       14.09       15.33      5.56 o 
   3   9   7       34.39       34.64      2.78 o 
  -3  10   7        4.24        3.67      2.33 o 
  -2  10   7        1.67        5.31      3.20 o 
  -1  10   7        1.81        2.51      2.45 o 
   0  10   7       18.31       27.95      6.92 o 
   1  10   7       13.12       13.89      3.42 o 
  -9   0   8       18.46       14.33      3.72 o 
  -8   0   8        4.93        4.35      2.74 o 
  -7   0   8        0.00        1.42      2.35 o 
  -6   0   8       39.48       32.50      4.11 o 
  -5   0   8       48.01       57.15      4.31 o 
  -4   0   8        0.78        0.00      0.97 o 
  -3   0   8       18.08       21.04      1.82 o 
  -2   0   8        0.24        0.00      0.85 o 
  -1   0   8      164.25      176.40      5.71 o 
   0   0   8       58.21       62.30      2.37 o 
   1   0   8        8.50        7.26      1.13 o 
   2   0   8       35.78       34.01      1.94 o 
   3   0   8       29.39       33.27      2.11 o 
   4   0   8        5.35        1.76      1.96 o 
   5   0   8        1.21        2.54      2.05 o 
   6   0   8       37.61       43.66      4.85 o 
   7   0   8       43.62       55.26      5.83 o 
  -9   1   8        4.06        4.62      2.05 o 
  -8   1   8       50.20       37.72      3.44 o 
  -7   1   8       24.02       22.48      5.28 o 
  -6   1   8       70.39       77.61      2.52 o 
  -5   1   8        1.14        2.36      1.00 o 
  -4   1   8       85.17       86.50      2.21 o 
  -3   1   8      131.08      133.63      2.61 o 
  -2   1   8       64.92       64.11      1.85 o 
  -1   1   8      272.20      269.60      5.91 o 
   0   1   8       24.91       26.40      1.41 o 
   1   1   8       60.49       62.13      2.14 o 
   2   1   8      122.01      120.48      2.71 o 
   3   1   8       40.93       39.80      2.12 o 
   4   1   8       62.45       67.00      7.54 o 
   5   1   8      173.23      176.01      6.41 o 
   6   1   8       24.53       20.75      2.98 o 
   7   1   8        0.93        0.54      1.61 o 
  -9   2   8        0.28        0.60      1.61 o 
  -8   2   8       15.46       20.52      3.25 o 
  -7   2   8       12.99       15.02      2.26 o 
  -6   2   8      174.18      173.16      4.97 o 
  -5   2   8       13.55       14.04      1.39 o 
  -4   2   8       17.97       20.22      1.76 o 
  -3   2   8      192.94      195.79      3.22 o 
  -2   2   8       31.41       28.70      1.51 o 
  -1   2   8      304.27      335.31      4.13 o 
   0   2   8      123.29      118.51      2.98 o 
   1   2   8       63.54       55.29      2.39 o 
   2   2   8      251.52      263.69      6.25 o 
   3   2   8       24.22       25.12      1.78 o 
   4   2   8       36.99       35.93      2.23 o 
   5   2   8       11.24        9.29      1.46 o 
   6   2   8       12.40       12.91      2.16 o 
   7   2   8       44.19       42.94      5.29 o 
  -8   3   8        2.56        3.97      1.48 o 
  -7   3   8       28.00       24.13      4.16 o 
  -6   3   8       49.82       45.53      2.74 o 
  -5   3   8      129.05      126.89      3.20 o 
  -4   3   8       55.03       58.13      2.52 o 
  -3   3   8       14.56       17.13      1.16 o 
  -2   3   8      112.15      113.01      2.98 o 
  -1   3   8      242.77      244.45      4.03 o 
   0   3   8       72.29       77.11      1.99 o 
   1   3   8        7.56        8.12      1.91 o 
   2   3   8       19.54       21.98      2.19 o 
   3   3   8       35.88       35.44      2.13 o 
   4   3   8       50.42       43.82      5.50 o 
   5   3   8       19.22       26.19      2.13 o 
   6   3   8       11.65        9.42      2.11 o 
   7   3   8       13.80       13.68      3.33 o 
  -8   4   8        1.14        3.92      1.46 o 
  -7   4   8        1.00        0.84      1.23 o 
  -6   4   8        6.90        9.15      1.82 o 
  -5   4   8      151.93      154.33      3.58 o 
  -4   4   8        0.26        1.38      1.39 o 
  -3   4   8       14.21       15.30      2.44 o 
  -2   4   8        1.33        1.42      1.08 o 
  -1   4   8       19.37       19.33      1.25 o 
   0   4   8      261.02      269.13      4.28 o 
   1   4   8       97.13       94.33      2.96 o 
   2   4   8       31.47       30.98      2.30 o 
   3   4   8       99.75      104.24      8.91 o 
   4   4   8      104.51      100.51      3.34 o 
   5   4   8        2.63        2.21      1.29 o 
   6   4   8       29.22       29.43      2.43 o 
   7   4   8        0.15        0.18      1.66 o 
  -8   5   8        0.82        2.14      1.44 o 
  -7   5   8        1.28        0.15      1.29 o 
  -6   5   8       17.36       13.23      1.69 o 
  -5   5   8       76.75       77.69      4.08 o 
  -4   5   8       12.33       16.40      2.63 o 
  -3   5   8       15.96       18.01      1.87 o 
  -2   5   8       57.36       58.20      2.78 o 
  -1   5   8       37.74       40.16      4.05 o 
   0   5   8       75.23       77.10      3.88 o 
   1   5   8       25.87       27.11      2.04 o 
   2   5   8        2.94        2.86      1.21 o 
   3   5   8       17.91       16.36      1.53 o 
   4   5   8        1.60        2.71      1.28 o 
   5   5   8       19.13       17.32      1.95 o 
   6   5   8       24.73       20.26      3.49 o 
  -7   6   8        4.69        4.53      1.60 o 
  -6   6   8        9.54        4.96      1.35 o 
  -5   6   8       18.34       18.35      1.56 o 
  -4   6   8       12.18       14.25      2.93 o 
  -3   6   8       26.82       26.98      2.25 o 
  -2   6   8       72.08       76.49      3.46 o 
  -1   6   8      356.28      354.45      6.15 o 
   0   6   8       57.55       58.04      2.73 o 
   1   6   8       37.81       38.70      3.09 o 
   2   6   8       11.98       14.15      1.77 o 
   3   6   8        2.94        3.22      1.36 o 
   4   6   8        9.05        8.80      1.43 o 
   5   6   8       23.05       23.01      1.95 o 
   6   6   8        1.42        1.29      1.39 o 
  -6   7   8        6.33        9.31      1.66 o 
  -5   7   8        2.06        4.87      1.41 o 
  -4   7   8        8.77        7.47      1.66 o 
  -3   7   8        0.14        0.08      1.17 o 
  -2   7   8       14.57       16.11      1.91 o 
  -1   7   8       77.70       77.33      8.25 o 
   0   7   8        8.78       11.85      2.69 o 
   1   7   8        9.42        8.37      1.54 o 
   2   7   8        5.80        7.63      2.93 o 
   3   7   8        4.70        7.35      1.63 o 
   4   7   8        1.50        0.64      1.03 o 
   5   7   8        6.05        4.45      1.37 o 
  -5   8   8        3.27        3.15      1.56 o 
  -4   8   8       47.19       47.68      4.81 o 
  -3   8   8       20.06       17.09      2.10 o 
  -2   8   8       44.87       43.00      3.90 o 
  -1   8   8       26.41       28.47      3.32 o 
   0   8   8       58.49       54.76      4.29 o 
   1   8   8       21.35       20.26      2.99 o 
   2   8   8        4.30        6.60      1.59 o 
   3   8   8       16.43       15.80      2.05 o 
   4   8   8        3.43        5.24      3.00 o 
  -4   9   8        1.67        1.77      1.70 o 
  -3   9   8        0.61        0.46      1.33 o 
  -2   9   8       17.84       20.09      3.82 o 
  -1   9   8       16.27       14.40      3.30 o 
   0   9   8        2.13        4.65      2.28 o 
   1   9   8        4.34        3.61      2.19 o 
   2   9   8       10.98        9.27      2.53 o 
   3   9   8       19.94       22.15      2.43 o 
  -1  10   8        4.97        4.48      2.45 o 
   0  10   8        1.92        2.60      2.96 o 
  -9   0   9       14.41        6.51      3.03 o 
  -8   0   9       11.48       24.06      4.26 o 
  -7   0   9       79.00       75.88      6.47 o 
  -6   0   9      104.32      115.61      6.72 o 
  -5   0   9        1.12        1.61      1.59 o 
  -4   0   9       29.11       32.15      2.39 o 
  -3   0   9        1.03        0.38      1.00 o 
  -2   0   9      275.43      301.26     10.59 o 
  -1   0   9        6.68        4.06      1.66 o 
   0   0   9        0.24        0.57      0.88 o 
   1   0   9       16.40       16.06      1.60 o 
   2   0   9      129.48      118.04      3.35 o 
   3   0   9       10.05       10.57      2.54 o 
   4   0   9      287.17      301.42      9.85 o 
   5   0   9        4.12        2.79      2.15 o 
   6   0   9        0.48        0.00      1.81 o 
   7   0   9        8.58        5.48      2.84 o 
  -9   1   9        0.29        0.31      1.76 o 
  -8   1   9       14.05       12.36      2.62 o 
  -7   1   9       14.85       11.10      3.08 o 
  -6   1   9      183.77      177.14      4.46 o 
  -5   1   9      157.95      168.32      9.02 o 
  -4   1   9        0.36        1.11      0.79 o 
  -3   1   9       10.55       11.18      1.13 o 
  -2   1   9        2.43        2.66      0.65 o 
  -1   1   9      271.42      296.83      3.99 o 
   0   1   9      132.47      134.45      2.87 o 
   1   1   9       59.85       65.25      3.19 o 
   2   1   9       19.63       18.50      2.58 o 
   3   1   9      139.14      137.90      3.41 o 
   4   1   9       32.81       37.14      2.96 o 
   5   1   9        1.85        4.27      1.60 o 
   6   1   9        0.92        0.00      1.49 o 
   7   1   9        4.23        4.00      2.00 o 
  -8   2   9        7.63       10.34      2.35 o 
  -7   2   9        1.30        2.89      1.34 o 
  -6   2   9       19.05       19.12      2.32 o 
  -5   2   9       31.67       28.14      2.17 o 
  -4   2   9       60.68       60.82      3.22 o 
  -3   2   9       20.83       20.50      1.56 o 
  -2   2   9       50.61       46.49      1.71 o 
  -1   2   9      115.74      117.41      2.24 o 
   0   2   9       54.08       55.64      2.37 o 
   1   2   9       14.35       14.64      1.28 o 
   2   2   9       90.92       89.60      2.76 o 
   3   2   9      122.52      116.55      3.26 o 
   4   2   9       19.22       22.56      3.08 o 
   5   2   9       20.75       21.76      2.50 o 
   6   2   9       14.04       19.58      2.65 o 
   7   2   9        4.22        5.26      1.98 o 
  -8   3   9        1.39        0.62      1.35 o 
  -7   3   9        8.62        7.24      1.37 o 
  -6   3   9       18.81       21.05      1.77 o 
  -5   3   9      173.93      169.44      4.40 o 
  -4   3   9       61.89       68.11      2.82 o 
  -3   3   9        4.30        3.92      1.47 o 
  -2   3   9       16.69       18.59      1.22 o 
  -1   3   9       20.27       19.76      1.31 o 
   0   3   9      153.40      154.02      2.84 o 
   1   3   9       88.02       95.94     10.52 o 
   2   3   9        6.78        6.13      1.65 o 
   3   3   9       68.50       68.65      2.72 o 
   4   3   9       67.96       63.07      2.93 o 
   5   3   9       12.18       13.52      1.79 o 
   6   3   9       22.35       20.57      2.70 o 
  -8   4   9        5.89        8.29      2.61 o 
  -7   4   9        0.08        0.78      1.13 o 
  -6   4   9       48.11       47.18      2.51 o 
  -5   4   9       32.06       31.96      2.44 o 
  -4   4   9       32.30       31.83      2.28 o 
  -3   4   9       81.50       83.32      3.02 o 
  -2   4   9      115.16      116.97      4.89 o 
  -1   4   9       30.96       31.58      1.61 o 
   0   4   9       55.14       56.56      2.51 o 
   1   4   9      102.63      107.23      3.25 o 
   2   4   9      176.20      178.38      4.29 o 
   3   4   9       73.89       66.64      4.46 o 
   4   4   9       10.62        7.97      1.49 o 
   5   4   9       11.26       10.27      2.94 o 
   6   4   9       20.42       18.62      2.79 o 
  -7   5   9        1.30        2.24      1.29 o 
  -6   5   9        6.74        6.41      1.45 o 
  -5   5   9      130.96      135.27      4.21 o 
  -4   5   9       23.50       20.56      3.35 o 
  -3   5   9       12.87       12.41      1.74 o 
  -2   5   9      169.29      175.87      4.30 o 
  -1   5   9       83.89       78.30      2.88 o 
   0   5   9      277.43      274.29     10.13 o 
   1   5   9       46.02       41.86      2.51 o 
   2   5   9       87.20       85.26      3.21 o 
   3   5   9        1.27        2.23      1.07 o 
   4   5   9       17.85       16.13      2.19 o 
   5   5   9       18.54       16.55      2.18 o 
   6   5   9       31.30       38.02      2.85 o 
  -7   6   9        3.86        2.13      1.60 o 
  -6   6   9       13.53       11.97      2.42 o 
  -5   6   9        0.92        0.96      1.11 o 
  -4   6   9        0.84        0.44      1.26 o 
  -3   6   9       38.88       42.11      4.91 o 
  -2   6   9        5.99        4.84      1.37 o 
  -1   6   9      226.41      232.24      6.86 o 
   0   6   9        6.67        7.32      2.02 o 
   1   6   9        7.22        7.75      1.46 o 
   2   6   9       30.68       33.71      2.48 o 
   3   6   9       34.87       32.15      3.33 o 
   4   6   9        3.20        5.99      1.95 o 
   5   6   9        5.22        5.44      1.41 o 
  -6   7   9        6.51        5.59      1.54 o 
  -5   7   9       36.68       38.85      3.00 o 
  -4   7   9       41.47       44.69      3.06 o 
  -3   7   9       10.54       11.44      1.83 o 
  -2   7   9      172.21      174.14      6.35 o 
  -1   7   9       41.47       45.16      3.88 o 
   0   7   9       66.94       61.96      4.42 o 
   1   7   9        7.07        8.02      1.60 o 
   2   7   9        0.24        0.97      1.30 o 
   3   7   9       10.01        8.33      1.73 o 
   4   7   9        7.57        9.87      1.57 o 
  -5   8   9        0.70        1.56      1.59 o 
  -4   8   9       10.31       10.77      2.04 o 
  -3   8   9        3.00        3.65      1.64 o 
  -2   8   9       19.61       19.11      3.00 o 
  -1   8   9       29.30       32.52      5.26 o 
   0   8   9        1.28        4.42      2.09 o 
   1   8   9       22.08       23.09      3.20 o 
   2   8   9        1.90        3.87      1.51 o 
   3   8   9        2.87        5.14      1.67 o 
  -3   9   9        4.01        2.18      2.67 o 
  -2   9   9       16.45       14.51      2.95 o 
  -1   9   9       12.39       16.15      3.05 o 
   0   9   9        4.50        3.75      2.25 o 
   1   9   9        2.16        3.14      3.72 o 
   2   9   9        2.97        2.90      2.25 o 
  -8   0  10        8.00       10.56      3.33 o 
  -7   0  10        0.91        0.00      2.30 o 
  -6   0  10       15.64       12.18      3.13 o 
  -5   0  10       46.20       45.82      2.87 o 
  -4   0  10       56.29       57.39      3.03 o 
  -3   0  10       56.08       52.61      2.77 o 
  -2   0  10       23.41       27.59      2.32 o 
  -1   0  10       11.07       10.60      1.50 o 
   0   0  10        5.43        5.00      1.57 o 
   1   0  10        0.90        1.93      1.12 o 
   2   0  10      117.73      111.39      3.44 o 
   3   0  10      301.99      302.79      9.66 o 
   4   0  10       11.57       10.91      2.79 o 
   5   0  10        0.13        0.00      1.86 o 
   6   0  10       34.79       33.28      4.65 o 
  -8   1  10        4.80        4.47      1.95 o 
  -7   1  10       18.64       19.16      5.41 o 
  -6   1  10        8.67       10.23      1.69 o 
  -5   1  10        6.18        6.24      1.45 o 
  -4   1  10        3.61        5.05      1.04 o 
  -3   1  10        6.88        6.40      1.09 o 
  -2   1  10       68.51       66.68      1.78 o 
  -1   1  10       28.27       29.44      1.55 o 
   0   1  10       36.18       38.60      1.82 o 
   1   1  10      221.04      213.64      3.38 o 
   2   1  10       13.77       12.03      1.40 o 
   3   1  10       82.87       81.85      2.78 o 
   4   1  10       13.22       11.85      3.11 o 
   5   1  10        1.22        1.20      1.39 o 
   6   1  10        2.15        0.33      1.52 o 
  -8   2  10        0.29        0.73      1.64 o 
  -7   2  10        1.09        1.57      1.75 o 
  -6   2  10        5.54        7.26      1.57 o 
  -5   2  10       64.91       65.51      3.05 o 
  -4   2  10       22.92       24.93      2.06 o 
  -3   2  10       86.88       82.74      2.35 o 
  -2   2  10       79.02       80.87      3.22 o 
  -1   2  10       18.60       18.18      1.31 o 
   0   2  10      164.35      151.17      3.96 o 
   1   2  10      137.05      138.45      6.17 o 
   2   2  10       75.90       67.66      4.14 o 
   3   2  10      117.40      124.96      5.90 o 
   4   2  10       26.49       27.58      4.60 o 
   5   2  10        0.28        1.53      1.45 o 
   6   2  10       16.93       13.63      2.46 o 
  -8   3  10        0.52        0.74      1.78 o 
  -7   3  10        0.90        0.93      1.33 o 
  -6   3  10       87.61       91.16      3.49 o 
  -5   3  10       32.54       32.32      2.45 o 
  -4   3  10       52.84       47.21      2.70 o 
  -3   3  10       54.80       54.93      2.80 o 
  -2   3  10       19.98       23.05      2.73 o 
  -1   3  10      227.67      219.25      3.61 o 
   0   3  10       43.25       45.30      2.39 o 
   1   3  10       35.45       34.02      2.22 o 
   2   3  10      132.42      122.47      3.41 o 
   3   3  10       38.51       35.12      2.28 o 
   4   3  10       12.95        8.95      1.81 o 
   5   3  10       37.10       35.37      3.29 o 
   6   3  10        4.96        3.89      1.92 o 
  -8   4  10        0.28        2.19      2.02 o 
  -7   4  10       12.88       11.59      1.67 o 
  -6   4  10       25.22       25.77      2.43 o 
  -5   4  10       95.52      101.60      5.96 o 
  -4   4  10       78.37       82.30      3.22 o 
  -3   4  10       13.06       14.65      1.73 o 
  -2   4  10       52.68       51.72      2.64 o 
  -1   4  10       39.41       41.01      2.94 o 
   0   4  10      126.74      129.45      3.53 o 
   1   4  10       33.04       33.49      2.25 o 
   2   4  10       59.37       66.11      2.48 o 
   3   4  10        0.66        1.06      1.15 o 
   4   4  10       13.94       14.24      1.88 o 
   5   4  10        2.54        1.82      2.01 o 
   6   4  10        0.34        1.49      1.74 o 
  -7   5  10        2.93        1.31      1.27 o 
  -6   5  10        5.23        2.90      1.47 o 
  -5   5  10       41.49       38.76      2.80 o 
  -4   5  10       20.37       17.83      1.73 o 
  -3   5  10       34.17       35.99      2.52 o 
  -2   5  10       50.05       50.53      2.80 o 
  -1   5  10       71.40       75.72      4.09 o 
   0   5  10        4.35        4.28      1.28 o 
   1   5  10        1.30        0.87      1.13 o 
   2   5  10       68.46       67.68      3.87 o 
   3   5  10        8.13        5.44      1.25 o 
   4   5  10        4.94        4.15      1.26 o 
   5   5  10        3.97        6.61      1.66 o 
  -6   6  10        3.97        2.14      1.49 o 
  -5   6  10       35.48       46.04      3.19 o 
  -4   6  10        9.19       12.07      1.96 o 
  -3   6  10       37.35       42.71      3.51 o 
  -2   6  10       11.30        9.74      2.32 o 
  -1   6  10       28.02       29.13      3.20 o 
   0   6  10       10.33       10.04      2.23 o 
   1   6  10       43.15       45.48      2.77 o 
   2   6  10        0.24        0.00      1.18 o 
   3   6  10       14.08       10.97      1.58 o 
   4   6  10        2.32        1.86      1.94 o 
  -6   7  10        2.81        3.45      1.76 o 
  -5   7  10        0.22        1.19      1.50 o 
  -4   7  10       16.23       17.68      2.26 o 
  -3   7  10       14.97       16.17      2.12 o 
  -2   7  10       10.45       11.15      2.42 o 
  -1   7  10        6.54        4.70      2.21 o 
   0   7  10       17.32       15.34      2.73 o 
   1   7  10        0.33        2.00      1.88 o 
   2   7  10        0.33        0.79      1.21 o 
   3   7  10        0.88        0.66      1.11 o 
   4   7  10        0.29        0.07      1.17 o 
  -4   8  10       10.32       10.33      1.99 o 
  -3   8  10       11.26       11.45      4.33 o 
  -2   8  10       10.06        8.99      5.89 o 
  -1   8  10       20.92       19.25      3.05 o 
   0   8  10        2.82        0.69      1.81 o 
   1   8  10        2.91        0.51      2.05 o 
   2   8  10        3.01        6.28      2.28 o 
  -2   9  10        0.01        0.00      1.80 o 
  -1   9  10        4.86        1.15      2.09 o 
   0   9  10        3.42        1.47      2.20 o 
  -8   0  11        0.29        0.44      2.40 o 
  -7   0  11        0.10        0.00      2.15 o 
  -6   0  11        0.82        0.00      1.91 o 
  -5   0  11       57.57       64.05      5.68 o 
  -4   0  11       41.23       38.02      2.80 o 
  -3   0  11        5.40        4.77      1.52 o 
  -2   0  11        9.50        9.67      1.73 o 
  -1   0  11       31.06       33.68      2.42 o 
   0   0  11       16.81       14.98      1.78 o 
   1   0  11       40.92       40.79      2.58 o 
   2   0  11       33.02       30.39      3.67 o 
   3   0  11       19.91       19.86      3.23 o 
   4   0  11       35.27       38.22      4.60 o 
   5   0  11       35.30       34.70      4.60 o 
   6   0  11        5.68        5.43      2.79 o 
  -8   1  11        1.68        4.29      1.99 o 
  -7   1  11        0.44        1.66      1.78 o 
  -6   1  11        6.83        4.23      1.76 o 
  -5   1  11       31.90       33.90      3.17 o 
  -4   1  11      141.59      139.28      3.16 o 
  -3   1  11       91.74       84.74      2.38 o 
  -2   1  11       30.71       31.92      2.29 o 
  -1   1  11      121.26      115.96      2.67 o 
   0   1  11      144.61      148.04      2.96 o 
   1   1  11      140.02      145.81      3.58 o 
   2   1  11      224.16      223.09      4.67 o 
   3   1  11        6.22        7.55      1.69 o 
   4   1  11        5.41        5.33      2.42 o 
   5   1  11        6.36        6.06      1.85 o 
   6   1  11        6.24       11.14      2.33 o 
  -8   2  11        0.59        1.62      1.88 o 
  -7   2  11        2.68        4.57      1.99 o 
  -6   2  11        4.95        2.25      1.38 o 
  -5   2  11       62.83       66.30      4.37 o 
  -4   2  11       13.84       18.35      4.10 o 
  -3   2  11       31.67       33.08      1.85 o 
  -2   2  11       30.06       29.68      1.66 o 
  -1   2  11       64.46       65.71      2.15 o 
   0   2  11       24.01       26.12      1.93 o 
   1   2  11       47.36       45.23      2.41 o 
   2   2  11      109.45      105.58      3.19 o 
   3   2  11       11.00       10.00      1.48 o 
   4   2  11       16.42       12.28      2.12 o 
   5   2  11        8.88        8.11      2.47 o 
   6   2  11       10.06       14.31      2.50 o 
  -7   3  11       20.39       23.23      2.42 o 
  -6   3  11        2.90        4.21      1.48 o 
  -5   3  11       46.52       45.67      2.84 o 
  -4   3  11       77.56       71.24      3.07 o 
  -3   3  11       27.96       32.32      3.96 o 
  -2   3  11       36.72       36.73      2.08 o 
  -1   3  11        0.39        0.49      0.80 o 
   0   3  11       45.26       43.55      2.50 o 
   1   3  11        3.85        4.21      1.28 o 
   2   3  11       46.89       50.95      2.71 o 
   3   3  11       22.09       23.56      2.04 o 
   4   3  11        4.21        2.05      1.45 o 
   5   3  11        1.98        2.42      1.74 o 
  -7   4  11        8.47       10.98      2.03 o 
  -6   4  11       17.70       18.64      2.27 o 
  -5   4  11        9.66        9.29      1.88 o 
  -4   4  11       89.46       90.79      3.49 o 
  -3   4  11        0.86        0.88      0.97 o 
  -2   4  11       13.73       16.07      2.40 o 
  -1   4  11        2.82        0.09      1.44 o 
   0   4  11       34.24       31.19      2.18 o 
   1   4  11       65.64       56.79      2.96 o 
   2   4  11        8.62        6.08      1.18 o 
   3   4  11        9.28       12.72      1.72 o 
   4   4  11        0.47        2.61      1.32 o 
   5   4  11        6.84        4.38      1.93 o 
  -7   5  11        1.42        1.69      1.51 o 
  -6   5  11        2.36        0.58      1.44 o 
  -5   5  11       33.91       32.46      3.34 o 
  -4   5  11        6.61        6.67      1.43 o 
  -3   5  11       14.13       14.97      1.89 o 
  -2   5  11       18.82       19.88      2.73 o 
  -1   5  11       10.72       11.00      2.15 o 
   0   5  11       98.18       97.28      4.62 o 
   1   5  11       16.19       20.27      5.44 o 
   2   5  11       25.26       26.59      2.01 o 
   3   5  11       34.37       39.44      2.51 o 
   4   5  11        6.70        4.94      1.35 o 
  -6   6  11        0.51        1.88      1.91 o 
  -5   6  11       36.30       42.78      3.39 o 
  -4   6  11       11.07       15.21      2.53 o 
  -3   6  11       21.52       23.30      2.96 o 
  -2   6  11        7.04        2.88      3.13 o 
  -1   6  11       32.43       31.07      3.37 o 
   0   6  11       18.52       17.97      2.79 o 
   1   6  11        5.40        6.42      2.91 o 
   2   6  11       11.82       10.19      1.80 o 
   3   6  11       14.76       14.82      1.71 o 
   4   6  11        0.17        0.47      1.19 o 
  -5   7  11       10.36       10.95      2.06 o 
  -4   7  11       14.24       13.92      2.16 o 
  -3   7  11       16.64       14.71      2.85 o 
  -2   7  11       40.49       42.76      4.07 o 
  -1   7  11        7.60        6.10      5.67 o 
   0   7  11       10.80        7.55      4.06 o 
   1   7  11       11.14       10.45      2.62 o 
   2   7  11        0.11        2.89      2.06 o 
   3   7  11        7.40       10.04      1.64 o 
  -3   8  11        5.75        3.78      2.21 o 
  -2   8  11        8.82       11.62      3.84 o 
  -1   8  11        1.70        2.15      2.17 o 
   0   8  11        3.92        5.21      2.33 o 
   1   8  11        1.12        1.23      1.89 o 
  -7   0  12        0.02        0.00      2.30 o 
  -6   0  12        2.58        5.67      2.89 o 
  -5   0  12        0.00        0.93      2.20 o 
  -4   0  12      205.35      210.11     10.71 o 
  -3   0  12       48.24       48.18      3.18 o 
  -2   0  12        8.72        9.53      1.33 o 
  -1   0  12       10.47        8.83      1.61 o 
   0   0  12       51.33       52.48      2.70 o 
   1   0  12      380.92      391.12     10.96 o 
   2   0  12       64.48       67.10      5.49 o 
   3   0  12        2.25        2.45      1.91 o 
   4   0  12       19.42        9.44      2.89 o 
   5   0  12       16.42       18.93      3.72 o 
  -7   1  12        2.37        0.00      1.54 o 
  -6   1  12       30.87       33.65      3.22 o 
  -5   1  12        1.82        1.33      1.17 o 
  -4   1  12        6.04        3.21      1.35 o 
  -3   1  12       42.08       38.78      2.03 o 
  -2   1  12       10.63        9.96      1.07 o 
  -1   1  12       24.24       25.26      1.33 o 
   0   1  12       84.81       85.93      2.38 o 
   1   1  12      139.06      137.44      3.56 o 
   2   1  12      112.20      115.45      4.33 o 
   3   1  12       12.17       15.98      2.21 o 
   4   1  12        1.95        3.09      3.30 o 
   5   1  12        2.79        7.10      3.50 o 
  -7   2  12        6.81        9.70      3.64 o 
  -6   2  12       11.86       12.20      1.83 o 
  -5   2  12       73.74       60.03      3.21 o 
  -4   2  12      113.95      108.55      5.14 o 
  -3   2  12       55.64       55.05      3.38 o 
  -2   2  12       41.41       46.46      4.17 o 
  -1   2  12       39.77       36.72      1.90 o 
   0   2  12       49.20       47.00      3.06 o 
   1   2  12      178.91      172.48      5.62 o 
   2   2  12        2.14        3.79      1.17 o 
   3   2  12        8.73       11.29      1.98 o 
   4   2  12       12.85       15.38      2.30 o 
   5   2  12        5.98        4.27      1.79 o 
  -7   3  12        4.78        2.72      1.98 o 
  -6   3  12        2.14        2.20      1.44 o 
  -5   3  12        9.86        8.52      1.75 o 
  -4   3  12        5.89        8.54      1.59 o 
  -3   3  12        6.21        5.39      1.45 o 
  -2   3  12       33.36       34.58      2.36 o 
  -1   3  12      108.68      119.51      4.73 o 
   0   3  12       90.41       85.32      4.53 o 
   1   3  12       97.75       87.90      2.73 o 
   2   3  12       74.91       70.99      2.99 o 
   3   3  12       10.53        9.83      2.20 o 
   4   3  12        0.16        0.00      1.32 o 
   5   3  12        2.02        0.63      1.55 o 
  -7   4  12        2.37        1.46      1.60 o 
  -6   4  12        6.50        6.27      1.79 o 
  -5   4  12       10.27       10.03      1.92 o 
  -4   4  12       13.06       13.60      1.94 o 
  -3   4  12        1.85        1.97      1.31 o 
  -2   4  12       19.41       23.10      2.83 o 
  -1   4  12       13.65       11.03      2.21 o 
   0   4  12       54.99       61.92      2.93 o 
   1   4  12        6.89        9.74      1.62 o 
   2   4  12       35.81       32.18      2.75 o 
   3   4  12        2.90        1.96      1.28 o 
   4   4  12        5.63        3.85      1.77 o 
  -6   5  12        8.43        3.86      2.82 o 
  -5   5  12        0.18        0.36      1.42 o 
  -4   5  12       27.03       26.05      3.00 o 
  -3   5  12        0.65        0.53      1.21 o 
  -2   5  12        9.65        8.30      2.25 o 
  -1   5  12       28.45       27.90      4.11 o 
   0   5  12        9.22        8.72      2.32 o 
   1   5  12       23.88       22.97      2.49 o 
   2   5  12       34.18       36.58      2.37 o 
   3   5  12        7.06        6.84      1.40 o 
   4   5  12        1.71        1.02      1.16 o 
  -5   6  12        7.84        7.38      2.49 o 
  -4   6  12       15.45       19.65      2.31 o 
  -3   6  12       17.15       14.73      2.83 o 
  -2   6  12        5.51        2.00      1.83 o 
  -1   6  12       11.98       10.01      3.18 o 
   0   6  12        1.29        0.00      1.64 o 
   1   6  12       11.42       11.34      2.55 o 
   2   6  12        3.18        4.15      1.87 o 
   3   6  12        0.56        0.15      1.15 o 
  -4   7  12       22.45       23.53      3.42 o 
  -3   7  12        2.11        3.46      2.10 o 
  -2   7  12        5.70        4.78      2.29 o 
  -1   7  12        5.81        2.21      2.14 o 
   0   7  12       17.64       14.07      2.89 o 
   1   7  12        8.89        4.41      2.24 o 
   2   7  12        2.23        1.50      1.99 o 
  -7   0  13        2.04        1.52      2.59 o 
  -6   0  13       11.96       10.17      3.18 o 
  -5   0  13       22.01       22.21      3.82 o 
  -4   0  13        5.25        6.10      1.71 o 
  -3   0  13        1.81        0.40      1.33 o 
  -2   0  13        6.96        7.04      1.30 o 
  -1   0  13       98.07      100.75      3.77 o 
   0   0  13      168.69      175.09      4.84 o 
   1   0  13       59.63       65.72      4.90 o 
   2   0  13      169.79      180.25      7.90 o 
   3   0  13       22.89       25.59      3.91 o 
   4   0  13       26.49       27.55      4.26 o 
  -7   1  13        1.66        4.98      2.07 o 
  -6   1  13        1.99        3.22      1.75 o 
  -5   1  13       10.65       12.42      2.21 o 
  -4   1  13       21.23       17.45      1.92 o 
  -3   1  13        6.88        5.97      1.17 o 
  -2   1  13       36.16       35.57      1.81 o 
  -1   1  13       52.99       51.02      2.59 o 
   0   1  13        2.65        5.63      3.57 o 
   1   1  13      150.80      136.67     11.36 o 
   2   1  13       22.55       22.46      3.69 o 
   3   1  13       10.68        7.50      1.86 o 
   4   1  13        2.18        3.55      1.72 o 
  -7   2  13        0.92        1.40      1.91 o 
  -6   2  13        6.47        5.44      2.12 o 
  -5   2  13        1.33        2.14      1.46 o 
  -4   2  13       25.98       27.64      2.32 o 
  -3   2  13       71.10       64.06      3.06 o 
  -2   2  13       28.63       28.22      2.24 o 
  -1   2  13       28.56       26.28      2.07 o 
   0   2  13       98.12       94.84      2.82 o 
   1   2  13        4.44        5.87      1.36 o 
   2   2  13       25.76       23.81      2.56 o 
   3   2  13       20.85       19.92      2.58 o 
   4   2  13        7.64        7.72      1.97 o 
  -6   3  13        0.15        0.98      1.38 o 
  -5   3  13        1.90        0.86      1.38 o 
  -4   3  13        6.06        4.97      1.52 o 
  -3   3  13       26.33       27.71      2.32 o 
  -2   3  13        3.66        3.60      1.72 o 
  -1   3  13       22.64       20.13      2.64 o 
   0   3  13       19.15       19.25      1.99 o 
   1   3  13        5.92        5.97      1.23 o 
   2   3  13       27.10       28.33      2.27 o 
   3   3  13        2.77        2.73      1.76 o 
   4   3  13        2.89        5.67      1.87 o 
  -6   4  13        9.04        8.20      1.91 o 
  -5   4  13        1.49        0.62      1.43 o 
  -4   4  13       26.87       29.92      2.56 o 
  -3   4  13       18.59       21.64      4.81 o 
  -2   4  13        7.75        6.23      2.57 o 
  -1   4  13       22.22       23.15      2.88 o 
   0   4  13       21.77       19.93      2.83 o 
   1   4  13        9.71        9.69      2.44 o 
   2   4  13        1.25        2.03      2.26 o 
   3   4  13        2.55        3.64      1.42 o 
  -5   5  13        2.09        2.76      1.38 o 
  -4   5  13       13.74       13.35      2.06 o 
  -3   5  13        3.15        3.44      1.98 o 
  -2   5  13       19.58       25.17      3.23 o 
  -1   5  13        3.76        4.08      4.65 o 
   0   5  13        2.60        5.01      2.03 o 
   1   5  13        2.21        1.62      1.83 o 
   2   5  13        3.60        5.10      1.37 o 
   3   5  13        0.21        0.50      1.19 o 
  -4   6  13       22.44       26.09      5.77 o 
  -3   6  13       22.78       24.47      3.89 o 
  -2   6  13        8.68        8.25      2.52 o 
  -1   6  13        0.51        0.02      1.77 o 
   0   6  13        8.47       12.47      2.73 o 
   1   6  13        7.55        6.17      2.22 o 
   2   6  13        8.56        8.12      1.82 o 
  -2   7  13        0.44        0.00      1.91 o 
  -1   7  13        0.87        0.10      1.95 o 
  -6   0  14        7.37        3.81      2.89 o 
  -5   0  14        2.63        6.21      2.93 o 
  -4   0  14        0.01        0.10      2.20 o 
  -3   0  14        8.95       13.90      2.21 o 
  -2   0  14        8.08       10.27      1.53 o 
  -1   0  14      149.73      158.87      6.08 o 
   0   0  14       34.83       34.84      4.01 o 
   1   0  14       21.32       27.84      3.91 o 
   2   0  14       12.02       13.30      2.98 o 
   3   0  14        0.01        1.66      2.35 o 
  -6   1  14        2.45        2.17      2.23 o 
  -5   1  14       10.19       13.19      2.46 o 
  -4   1  14       11.21       10.30      1.73 o 
  -3   1  14       38.98       39.47      2.64 o 
  -2   1  14       44.96       46.23      2.09 o 
  -1   1  14        7.44        8.48      1.29 o 
   0   1  14       28.71       30.06      2.98 o 
   1   1  14       50.58       53.73      3.51 o 
   2   1  14        3.43        3.94      2.52 o 
   3   1  14       23.32       18.08      2.56 o 
  -6   2  14        2.67        2.62      3.03 o 
  -5   2  14        1.85        0.00      1.29 o 
  -4   2  14        9.30       11.43      1.87 o 
  -3   2  14        7.55        7.03      1.60 o 
  -2   2  14        0.32        1.13      1.18 o 
  -1   2  14       29.69       29.88      2.37 o 
   0   2  14       37.03       34.37      2.11 o 
   1   2  14        3.10        3.23      1.54 o 
   2   2  14        5.56        5.84      1.76 o 
   3   2  14        8.69       12.26      2.25 o 
  -5   3  14        6.59        6.30      1.72 o 
  -4   3  14        4.05        4.74      1.96 o 
  -3   3  14       20.77       18.61      2.20 o 
  -2   3  14        0.82        0.62      1.59 o 
  -1   3  14       47.15       46.17      4.53 o 
   0   3  14       17.64       14.52      1.91 o 
   1   3  14       18.30       22.81      1.88 o 
   2   3  14        3.63        4.13      1.47 o 
   3   3  14       19.56       22.12      2.73 o 
  -5   4  14        1.80        0.42      1.46 o 
  -4   4  14        5.25        4.69      1.45 o 
  -3   4  14        5.91        8.67      2.30 o 
  -2   4  14       18.52       20.97      2.93 o 
  -1   4  14        0.86        0.92      1.59 o 
   0   4  14        0.82        1.58      1.76 o 
   1   4  14        4.66        7.88      3.82 o 
   2   4  14        0.49        0.43      1.23 o 
  -4   5  14        5.49        6.46      2.35 o 
  -3   5  14        0.70        0.64      1.85 o 
  -2   5  14        8.11       10.91      2.52 o 
  -1   5  14        6.96       11.07      4.87 o 
   0   5  14        5.27        4.83      2.30 o 
   1   5  14       11.58       12.56      2.76 o 
  -2   6  14       11.85       11.29      2.71 o 
  -1   6  14        3.61        0.77      1.94 o 
  -5   0  15       12.95        3.57      2.79 o 
  -4   0  15       14.36       15.07      3.52 o 
  -3   0  15       50.80       52.76      4.53 o 
  -2   0  15        7.98        9.64      1.62 o 
  -1   0  15        4.12        5.55      1.62 o 
   0   0  15       11.39       12.52      2.84 o 
   1   0  15       39.56       44.63      4.80 o 
   2   0  15       51.15       49.59      5.19 o 
  -5   1  15       29.78       28.25      4.23 o 
  -4   1  15       19.44       24.88      2.37 o 
  -3   1  15        6.25        7.04      2.66 o 
  -2   1  15        1.70        1.81      1.03 o 
  -1   1  15        2.87        2.95      1.08 o 
   0   1  15       18.33       18.93      2.77 o 
   1   1  15        1.32        1.41      1.37 o 
   2   1  15       11.86       10.22      2.14 o 
  -5   2  15        1.64        0.02      1.69 o 
  -4   2  15        5.37       10.72      2.69 o 
  -3   2  15       17.51       20.13      2.80 o 
  -2   2  15       36.56       28.59      3.15 o 
  -1   2  15        4.53        3.39      1.35 o 
   0   2  15        7.04        6.73      1.51 o 
   1   2  15       15.08       18.53      2.06 o 
   2   2  15       21.15       19.39      2.56 o 
  -4   3  15        1.34        0.38      1.42 o 
  -3   3  15        0.89        0.00      1.56 o 
  -2   3  15       15.23       13.08      2.52 o 
  -1   3  15        0.03        0.49      1.69 o 
   0   3  15        4.54        4.93      1.55 o 
   1   3  15        0.69        1.59      1.28 o 
  -3   4  15        1.52        1.90      2.27 o 
  -2   4  15       18.15       14.95      3.16 o 
  -1   4  15       11.27       10.22      2.37 o 
   0   4  15        6.88        6.38      1.65 o 
  -4   0  16        0.14        0.00      2.25 o 
  -3   0  16        8.49        5.38      2.93 o 
  -2   0  16        0.06        0.00      2.00 o 
  -1   0  16        0.00        1.44      1.45 o 
   0   0  16        0.90        1.17      2.05 o 
   1   0  16       32.20       29.85      4.16 o 
  -4   1  16        2.73        3.39      1.91 o 
  -3   1  16        4.31        4.79      2.76 o 
  -2   1  16        0.05        0.12      1.03 o 
  -1   1  16       12.50       11.50      3.05 o 
   0   1  16        3.42        3.96      1.38 o 
  -3   2  16        3.75        2.69      1.54 o 
  -2   2  16        2.18        3.20      1.41 o 
  -1   2  16        8.35        9.72      4.52 o 
   0   2  16        7.50        6.40      1.90 o 
  -2   3  16       19.35       15.82      5.48 o 
  -1   3  16        5.12        2.79      1.44 o 
                                                 
